# Supplementary material for: ﻿Peruvian nudibranchs (Mollusca, Gastropoda, Heterobranchia): an updated literature review-based list of species
Source: Zookeys. 2023 Aug 23;1176:117–63. doi: 10.3897/zookeys.1176.103167 (PMC10468691; doi:10.3897/zookeys.1176.103167)
Supplement: XML Treatment for Spurilla braziliana [file zookeys.1176.103167-treatment1.xml]

<!DOCTYPE tp:taxon-treatment
  PUBLIC "-//TaxonX//DTD Taxonomic Treatment Publishing DTD v0 20100105//EN" "tax-treatment-NSO.dtd">
<tp:taxon-treatment xmlns:tp="http://www.plazi.org/taxpub"><tp:treatment-meta><kwd-group><label>Taxon classification</label><kwd>
                  <named-content content-type="kingdom">Animalia</named-content>
                </kwd><kwd>
                  <named-content content-type="order">Nudibranchia</named-content>
                </kwd><kwd>
                  <named-content content-type="family">Aeolidiidae</named-content>
                </kwd></kwd-group><mixed-citation publication-type="journal"><person-group><name><surname>Grández</surname><given-names>Alessandra</given-names></name><name><surname>Ampuero</surname><given-names>André</given-names></name><name><surname>Barahona</surname><given-names>Sergio P.</given-names></name></person-group><article-title>﻿Peruvian nudibranchs (<tp:taxon-name><tp:taxon-name-part taxon-name-part-type="phylum">Mollusca</tp:taxon-name-part></tp:taxon-name>, <tp:taxon-name><tp:taxon-name-part taxon-name-part-type="class">Gastropoda</tp:taxon-name-part></tp:taxon-name>, <tp:taxon-name><tp:taxon-name-part taxon-name-part-type="superorder">Heterobranchia</tp:taxon-name-part></tp:taxon-name>): an updated literature review-based list of species</article-title><source>Zookeys</source><day>23</day><month>08</month><year>2023</year><volume>1176</volume><fpage>117</fpage><lpage>163</lpage><pub-id pub-id-type="doi">10.3897/zookeys.1176.103167</pub-id></mixed-citation></tp:treatment-meta><tp:nomenclature><label>﻿</label><tp:taxon-name>
                <object-id xmlns:xlink="http://www.w3.org/1999/xlink" content-type="arpha" xlink:type="simple">BE76A3A4-19B6-5DDB-8C13-FEDFFE3E787D</object-id>
                <tp:taxon-name-part taxon-name-part-type="genus" reg="Spurilla">Spurilla</tp:taxon-name-part>
                <tp:taxon-name-part taxon-name-part-type="species" reg="braziliana">braziliana</tp:taxon-name-part>
              </tp:taxon-name><tp:taxon-authority>MacFarland, 1909</tp:taxon-authority><xref ref-type="bibr" rid="B162">Peruvian specimen photographs: Uribe and Pacheco (2012)</xref><xref ref-type="bibr" rid="B163">, Uribe et al. (2013) Common name: Brazilian Aeolid</xref></tp:nomenclature><tp:treatment-sec sec-type="habitat" id="SECID0EV2DI"><title>Habitat.</title><p>Benthic.</p></tp:treatment-sec><tp:treatment-sec sec-type="Depth" id="SECID0E12DI"><title>Depth.</title><p>0–10 m (<xref ref-type="bibr" rid="B58">Gosliner 1979</xref>; <xref ref-type="bibr" rid="B162">Uribe and Pacheco 2012</xref>).</p></tp:treatment-sec><tp:treatment-sec sec-type="type material" id="SECID0EI3DI"><title>Type material.</title><p>Holotype <named-content xmlns:xlink="http://www.w3.org/1999/xlink" content-type="dwc:institutional_code" xlink:title="California Academy of Sciences Invertebrate Zoology" xlink:href="http://grbio.org/institution/california-academy-sciences" xlink:type="simple">CASIZ</named-content> 019731–Alagoas, Brazil (<xref ref-type="bibr" rid="B26">Carmona et al. 2014</xref>).</p></tp:treatment-sec><tp:treatment-sec sec-type="distribution" id="SECID0EW3DI"><title>Distribution.</title><p>This species exhibits a distribution range spanning the western Atlantic, extending from Florida to Brazil (<xref ref-type="bibr" rid="B17">Behrens and Hermosillo 2005</xref>; <xref ref-type="bibr" rid="B94">Marcus 1959</xref>), as well as the Pacific Ocean.</p></tp:treatment-sec><tp:treatment-sec sec-type="Sampling/reporting sites" id="SECID0EE4DI"><title>Sampling/reporting sites.</title><p>In Peru, it was reported in Ferrol Bay (Chimbote, 09°06'S) (<xref ref-type="bibr" rid="B162">Uribe and Pacheco 2012</xref>) and Pucusana (Lima, 12°25'S) (<xref ref-type="bibr" rid="B163">Uribe et al. 2013</xref>) under the name <italic><tp:taxon-name><tp:taxon-name-part taxon-name-part-type="genus" reg="Spurilla">Spurilla</tp:taxon-name-part><tp:taxon-name-part taxon-name-part-type="species" reg="neapolitana">neapolitana</tp:taxon-name-part></tp:taxon-name></italic>. In the western Pacific, this species has been reported in Japan (<xref ref-type="bibr" rid="B69">Hamatani 2000</xref>), China (<xref ref-type="bibr" rid="B90">Lin 1992</xref>), and Australia (<xref ref-type="bibr" rid="B182">Willan 2006</xref>). Within the Eastern Pacific, it was reported in Mexico, Costa Rica, and Colombia (<xref ref-type="bibr" rid="B25">Carmona et al. 2013</xref>). Additionally, a specimen was reported from Hawaii (<xref ref-type="bibr" rid="B58">Gosliner 1979</xref>).</p></tp:treatment-sec><tp:treatment-sec sec-type="remarks" id="SECID0ER5DI"><title>Remarks.</title><p><xref ref-type="bibr" rid="B25">Carmona et al. (2013)</xref>, based on mitochondrial and nuclear sequences, revealed that <italic><tp:taxon-name><tp:taxon-name-part taxon-name-part-type="genus" reg="Spurilla">Spurilla</tp:taxon-name-part><tp:taxon-name-part taxon-name-part-type="species" reg="neapolitana">neapolitana</tp:taxon-name-part></tp:taxon-name></italic> MacFarland, 1909 comprises a complex of five cryptic species. In the light of this discovery, the name <italic><tp:taxon-name><tp:taxon-name-part taxon-name-part-type="genus" reg="Spurilla">Spurilla</tp:taxon-name-part><tp:taxon-name-part taxon-name-part-type="species" reg="braziliana">braziliana</tp:taxon-name-part></tp:taxon-name></italic> has been assigned to populations found in the western Atlantic and Pacific regions. <xref ref-type="bibr" rid="B25">Carmona et al. (2013)</xref> further speculated that the occurrence of this species in the Pacific Ocean might be attributed to human-mediated introductions.</p><p>
                <bold>Family <tp:taxon-name><tp:taxon-name-part taxon-name-part-type="family">Facelinidae</tp:taxon-name-part></tp:taxon-name> Bergh, 1889</bold>
              </p></tp:treatment-sec><ref-list><ref id="B162"><mixed-citation xmlns:xlink="http://www.w3.org/1999/xlink" xlink:type="simple"><person-group><name name-style="western"><surname>Uribe</surname><given-names>RA</given-names></name><name name-style="western"><surname>Pacheco</surname><given-names>AS</given-names></name></person-group> (<year>2012</year>) First record of <italic><tp:taxon-name><tp:taxon-name-part taxon-name-part-type="genus">Spurilla</tp:taxon-name-part><tp:taxon-name-part taxon-name-part-type="species">neapolitana</tp:taxon-name-part></tp:taxon-name></italic> (<tp:taxon-name><tp:taxon-name-part taxon-name-part-type="phylum">Mollusca</tp:taxon-name-part></tp:taxon-name>: <tp:taxon-name><tp:taxon-name-part taxon-name-part-type="order">Nudibranchia</tp:taxon-name-part></tp:taxon-name>: <tp:taxon-name><tp:taxon-name-part taxon-name-part-type="family">Aeolidiidae</tp:taxon-name-part></tp:taxon-name>) on the central coast of Peru (Humboldt Current Upwelling Ecosystem). Marine Biodiversity Records 5: e14. <ext-link xlink:href="10.1017/S1755267211001138" ext-link-type="doi" xlink:type="simple">https://doi.org/10.1017/S1755267211001138</ext-link></mixed-citation></ref><ref id="B163"><mixed-citation xmlns:xlink="http://www.w3.org/1999/xlink" xlink:type="simple"><person-group><name name-style="western"><surname>Uribe</surname><given-names>RA</given-names></name><name name-style="western"><surname>Nakamura</surname><given-names>K</given-names></name><name name-style="western"><surname>Indacochea</surname><given-names>A</given-names></name><name name-style="western"><surname>Pacheco</surname><given-names>AS</given-names></name><name name-style="western"><surname>Hooker</surname><given-names>Y</given-names></name><name name-style="western"><surname>Schrödl</surname><given-names>M</given-names></name></person-group> (<year>2013</year>) <article-title>A review on the diversity and distribution of opisthobranch gastropods from Peru, with the addition of three new records.</article-title><source>Spixiana</source><volume>36</volume>(<issue>1</issue>): <fpage>43</fpage>–<lpage>60</lpage>.</mixed-citation></ref><ref id="B58"><mixed-citation xmlns:xlink="http://www.w3.org/1999/xlink" xlink:type="simple"><person-group><name name-style="western"><surname>Gosliner</surname><given-names>TM</given-names></name></person-group> (<year>1979</year>) <article-title>The systematics of the <tp:taxon-name><tp:taxon-name-part taxon-name-part-type="suborder">Aeolidacea</tp:taxon-name-part></tp:taxon-name> (<tp:taxon-name><tp:taxon-name-part taxon-name-part-type="order">Nudibranchia</tp:taxon-name-part></tp:taxon-name>: <tp:taxon-name><tp:taxon-name-part taxon-name-part-type="phylum">Mollusca</tp:taxon-name-part></tp:taxon-name>) of the Hawaiian Islands, with descriptions of two new species.</article-title><source>University of Hawaii Press</source><volume>33</volume>(<issue>1</issue>): <fpage>37</fpage>–<lpage>77</lpage>.</mixed-citation></ref><ref id="B26"><mixed-citation xmlns:xlink="http://www.w3.org/1999/xlink" xlink:type="simple"><person-group><name name-style="western"><surname>Carmona</surname><given-names>L</given-names></name><name name-style="western"><surname>Lei</surname><given-names>BR</given-names></name><name name-style="western"><surname>Pola</surname><given-names>M</given-names></name><name name-style="western"><surname>Gosliner</surname><given-names>TM</given-names></name><name name-style="western"><surname>Valdés</surname><given-names>Á</given-names></name><name name-style="western"><surname>Cervera</surname><given-names>JL</given-names></name></person-group> (<year>2014</year>) <article-title>Untangling the <italic><tp:taxon-name><tp:taxon-name-part taxon-name-part-type="genus">Spurilla</tp:taxon-name-part><tp:taxon-name-part taxon-name-part-type="species">neapolitana</tp:taxon-name-part></tp:taxon-name></italic> (Delle Chiaje, 1841) species complex: A review of the genus <italic><tp:taxon-name><tp:taxon-name-part taxon-name-part-type="genus">Spurilla</tp:taxon-name-part></tp:taxon-name></italic> Bergh, 1864 (<tp:taxon-name><tp:taxon-name-part taxon-name-part-type="phylum">Mollusca</tp:taxon-name-part></tp:taxon-name>: <tp:taxon-name><tp:taxon-name-part taxon-name-part-type="order">Nudibranchia</tp:taxon-name-part></tp:taxon-name>: <tp:taxon-name><tp:taxon-name-part taxon-name-part-type="family">Aeolidiidae</tp:taxon-name-part></tp:taxon-name>).</article-title><source>Zoological Journal of the Linnean Society</source><volume>170</volume>(<issue>1</issue>): <fpage>132</fpage>–<lpage>154</lpage>. <ext-link xlink:href="10.1111/zoj.12098" ext-link-type="doi" xlink:type="simple">https://doi.org/10.1111/zoj.12098</ext-link></mixed-citation></ref><ref id="B17"><mixed-citation xmlns:xlink="http://www.w3.org/1999/xlink" xlink:type="simple"><person-group><name name-style="western"><surname>Behrens</surname><given-names>DW</given-names></name><name name-style="western"><surname>Hermosillo</surname><given-names>A</given-names></name></person-group> (<year>2005</year>) <source>Eastern Pacific nudibranchs: A guide to the opisthobranchs from Alaska to Central America.</source><publisher-name>Sea Challengers</publisher-name>, <publisher-loc>Monterrey, California</publisher-loc>, <size units="page">137 pp</size>.</mixed-citation></ref><ref id="B94"><mixed-citation xmlns:xlink="http://www.w3.org/1999/xlink" xlink:type="simple"><person-group><name name-style="western"><surname>Marcus</surname><given-names>E</given-names></name></person-group> (<year>1959</year>) <tp:taxon-name><tp:taxon-name-part taxon-name-part-type="superfamily">Lamellariacea</tp:taxon-name-part></tp:taxon-name> und <tp:taxon-name><tp:taxon-name-part taxon-name-part-type="subclass">Opisthobranchia</tp:taxon-name-part></tp:taxon-name>. Reports from the Lund University Chile expedition 1948–1949, No. 36. Vol. 55(9): 1–133. Lunds Universitets Arsskrift (Ny Foljd).</mixed-citation></ref><ref id="B69"><mixed-citation xmlns:xlink="http://www.w3.org/1999/xlink" xlink:type="simple"><person-group><name name-style="western"><surname>Hamatani</surname><given-names>I</given-names></name></person-group> (<year>2000</year>) <article-title>A New Recorded Species of the Genus <italic><tp:taxon-name><tp:taxon-name-part taxon-name-part-type="genus">Spurilla</tp:taxon-name-part></tp:taxon-name></italic> Bergh, 1864 from Osaka Bay, Middle Japan (<tp:taxon-name><tp:taxon-name-part taxon-name-part-type="subclass">Opisthobranchia</tp:taxon-name-part></tp:taxon-name>, <tp:taxon-name><tp:taxon-name-part taxon-name-part-type="suborder">Aeolidacea</tp:taxon-name-part></tp:taxon-name>).</article-title><source>Venus, the Japanese Journal of Malacology,</source><volume>59</volume>: <fpage>263</fpage>–<lpage>265</lpage>.</mixed-citation></ref><ref id="B90"><mixed-citation xmlns:xlink="http://www.w3.org/1999/xlink" xlink:type="simple"><person-group><name name-style="western"><surname>Lin</surname><given-names>G</given-names></name></person-group> (<year>1992</year>) <article-title>Three new species of <tp:taxon-name><tp:taxon-name-part taxon-name-part-type="subclass">Opisthobranchia</tp:taxon-name-part></tp:taxon-name> from Hong Kong.</article-title> In: <person-group><name name-style="western"><surname>Morton</surname><given-names>B</given-names></name></person-group> (<role>Ed.</role>) <issue-title>The Marine Flora and Fauna of Hong Kong and southern China III.</issue-title><source>Proceedings of the Fourth International Marine Biological Workshop: The Marine Flora and Fauna of Hong Kong and Southern China, Hong Kong, 11–29 April 1989, vol. III. Hong Kong University Press</source>, <fpage>181</fpage>–<lpage>186</lpage>.</mixed-citation></ref><ref id="B182"><mixed-citation xmlns:xlink="http://www.w3.org/1999/xlink" xlink:type="simple"><person-group><name name-style="western"><surname>Willan</surname><given-names>R</given-names></name></person-group> (<year>2006</year>) <article-title>Globe-trotting nudibranch arrives in Australia.</article-title><source>Australasian shell news,</source><volume>130</volume>(<issue>1</issue>): <fpage>1</fpage>–<lpage>3</lpage>.</mixed-citation></ref><ref id="B25"><mixed-citation xmlns:xlink="http://www.w3.org/1999/xlink" xlink:type="simple"><person-group><name name-style="western"><surname>Carmona</surname><given-names>L</given-names></name><name name-style="western"><surname>Pola</surname><given-names>M</given-names></name><name name-style="western"><surname>Gosliner</surname><given-names>TM</given-names></name><name name-style="western"><surname>Cervera</surname><given-names>JL</given-names></name></person-group> (<year>2013</year>) A Tale That Morphology Fails to Tell: A Molecular Phylogeny of <tp:taxon-name><tp:taxon-name-part taxon-name-part-type="family">Aeolidiidae</tp:taxon-name-part></tp:taxon-name> (Aeolidida, <tp:taxon-name><tp:taxon-name-part taxon-name-part-type="order">Nudibranchia</tp:taxon-name-part></tp:taxon-name>, <tp:taxon-name><tp:taxon-name-part taxon-name-part-type="class">Gastropoda</tp:taxon-name-part></tp:taxon-name>). PLoS ONE 8(5): e63000. <ext-link xlink:href="10.1371/journal.pone.0063000" ext-link-type="doi" xlink:type="simple">https://doi.org/10.1371/journal.pone.0063000</ext-link></mixed-citation></ref></ref-list></tp:taxon-treatment>
