# Supplementary material for: ﻿Peruvian nudibranchs (Mollusca, Gastropoda, Heterobranchia): an updated literature review-based list of species
Source: Zookeys. 2023 Aug 23;1176:117–63. doi: 10.3897/zookeys.1176.103167 (PMC10468691; doi:10.3897/zookeys.1176.103167)
Supplement: XML Treatment for Phidiana lottini [file zookeys.1176.103167-treatment2.xml]

<!DOCTYPE tp:taxon-treatment
  PUBLIC "-//TaxonX//DTD Taxonomic Treatment Publishing DTD v0 20100105//EN" "tax-treatment-NSO.dtd">
<tp:taxon-treatment xmlns:tp="http://www.plazi.org/taxpub"><tp:treatment-meta><kwd-group><label>Taxon classification</label><kwd>
                  <named-content content-type="kingdom">Animalia</named-content>
                </kwd><kwd>
                  <named-content content-type="order">Nudibranchia</named-content>
                </kwd><kwd>
                  <named-content content-type="family">Aeolidiidae</named-content>
                </kwd></kwd-group><mixed-citation publication-type="journal"><person-group><name><surname>Grández</surname><given-names>Alessandra</given-names></name><name><surname>Ampuero</surname><given-names>André</given-names></name><name><surname>Barahona</surname><given-names>Sergio P.</given-names></name></person-group><article-title>﻿Peruvian nudibranchs (<tp:taxon-name><tp:taxon-name-part taxon-name-part-type="phylum">Mollusca</tp:taxon-name-part></tp:taxon-name>, <tp:taxon-name><tp:taxon-name-part taxon-name-part-type="class">Gastropoda</tp:taxon-name-part></tp:taxon-name>, <tp:taxon-name><tp:taxon-name-part taxon-name-part-type="superorder">Heterobranchia</tp:taxon-name-part></tp:taxon-name>): an updated literature review-based list of species</article-title><source>Zookeys</source><day>23</day><month>08</month><year>2023</year><volume>1176</volume><fpage>117</fpage><lpage>163</lpage><pub-id pub-id-type="doi">10.3897/zookeys.1176.103167</pub-id></mixed-citation></tp:treatment-meta><tp:nomenclature><label>﻿</label><tp:taxon-name>
                <object-id xmlns:xlink="http://www.w3.org/1999/xlink" content-type="arpha" xlink:type="simple">D63BDE3E-FD27-5B0A-99FB-5DC3C37055F1</object-id>
                <tp:taxon-name-part taxon-name-part-type="genus" reg="Phidiana">Phidiana</tp:taxon-name-part>
                <tp:taxon-name-part taxon-name-part-type="species" reg="lottini">lottini</tp:taxon-name-part>
              </tp:taxon-name><tp:taxon-authority>(Lesson, 1831)</tp:taxon-authority><xref ref-type="fig" rid="F5">Peruvian specimen photographs: Fig. 5</xref></tp:nomenclature><tp:treatment-sec sec-type="habitat" id="SECID0EQBAK"><title>Habitat.</title><p>Benthic.</p><fig id="F5" position="float" orientation="portrait"><object-id xmlns:xlink="http://www.w3.org/1999/xlink" content-type="doi" xlink:type="simple">10.3897/zookeys.1176.103167.figure5</object-id><object-id xmlns:xlink="http://www.w3.org/1999/xlink" content-type="arpha" xlink:type="simple">3BC8D6E0-4B85-5D50-AB3C-69F685BFB131</object-id><label>Figure 5.</label><caption><p><italic><tp:taxon-name><tp:taxon-name-part taxon-name-part-type="genus" reg="Phidiana">Phidiana</tp:taxon-name-part><tp:taxon-name-part taxon-name-part-type="species" reg="lottini">lottini</tp:taxon-name-part></tp:taxon-name></italic>, courtesy of Yuri Hooker.</p></caption><graphic xmlns:xlink="http://www.w3.org/1999/xlink" xlink:href="zookeys-1176-117_article-103167__-g005.jpg" position="float" orientation="portrait" xlink:type="simple" id="oo_895936.jpg"><uri content-type="original_file" xlink:type="simple">https://binary.pensoft.net/fig/895936</uri></graphic></fig></tp:treatment-sec><tp:treatment-sec sec-type="Depth" id="SECID0ENCAK"><title>Depth.</title><p>0–15 m (<xref ref-type="bibr" rid="B143">Schrödl and Hooker 2014</xref>).</p></tp:treatment-sec><tp:treatment-sec sec-type="type material" id="SECID0EXCAK"><title>Type material.</title><p>Not available.</p></tp:treatment-sec><tp:treatment-sec sec-type="distribution" id="SECID0E3CAK"><title>Distribution.</title><p>From Puerto Malabrigo (La Libertad, Peru, 07°42'S) (<xref ref-type="bibr" rid="B53">Flores 2014</xref>) to Melinka (Guaitecas islands, Chilean fjord region, 43°52'S) (<xref ref-type="bibr" rid="B140">Schrödl 2003</xref>).</p></tp:treatment-sec><tp:treatment-sec sec-type="Sampling/reporting sites" id="SECID0EKDAK"><title>Sampling/reporting sites.</title><p>In Peru, it was initially reported in Callao as <italic><tp:taxon-name><tp:taxon-name-part taxon-name-part-type="genus" reg="Phidiana">Phidiana</tp:taxon-name-part><tp:taxon-name-part taxon-name-part-type="species" reg="inca">inca</tp:taxon-name-part></tp:taxon-name></italic> by d’Orbigny, (1835–1846) and <xref ref-type="bibr" rid="B36">Dall (1909)</xref>. It was also reported in Isla Santa (Ancash, 09°01'S), Ancon (Lima, 11°47'S), San Bartolo (12°22'S), Pucusana (Lima, 12°25'S) and San Juan de Marcona (Ica, 15°21′S) (<xref ref-type="bibr" rid="B163">Uribe et al. 2013</xref>). <xref ref-type="bibr" rid="B143">Schrödl and Hooker (2014)</xref> also collected individuals in Pucusana (12°25'S), Paracas (13°48'S) and La Punta (Callao). The report by <xref ref-type="bibr" rid="B53">Flores (2014)</xref> in Puerto Malabrigo (La Libertad, 07°42’S) revealed the northernmost locality of this species distribution. <xref ref-type="bibr" rid="B172">Valdivia-Chavez et al. (2020)</xref> presented a recent report of this species in Arequipa (15–17°S). Other reports (occurrences) for this species in the Peruvian coast are Playa Tartacay (El Paraíso, Huaura, Lima, 11°13'44.9"S) (<xref ref-type="bibr" rid="B189">Zanabria 2020e</xref>), Isla Chuncho (Pucusana, Lima, 12°28'S) (<xref ref-type="bibr" rid="B67">Guzman 2018a</xref>; <xref ref-type="bibr" rid="B33">Cuba 2019</xref>) and Puerto General San Martín (Paracas Bay, Pisco, Ica, 13°48'37.3"S) (<xref ref-type="bibr" rid="B188">Zanabria 2020d</xref>). In Chile, it was reported in Playa Brava (Caldera, Atacama, 27°03'S), Calderilla (Atacama, 27°05'S) (<xref ref-type="bibr" rid="B8">Araya and Valdés 2016</xref>), Punta Blanca (Arica, 18°29'S), Comau Fjord (42°15'S), and Melinka (Guaitecas islands, Chilean fjord region, 43°52'S) (<xref ref-type="bibr" rid="B140">Schrödl 2003</xref>). Other reports (occurrences) for this species in the Chilean coast include Chascos Bay (Copiapó, Atacama, 27°40'S), Reserva Nacional Pingüino de Humboldt (Huasco, Atacama, 29°01'S), Coquimbo (29°58'S), Valparaíso (33°21'S), Concepción (36°45'S), Valdivia (39°57'S), and Chiloé (41°53'S) (<xref ref-type="bibr" rid="B75">iNaturalist 2023a</xref>).</p></tp:treatment-sec><tp:treatment-sec sec-type="remarks" id="SECID0ELFAK"><title>Remarks.</title><p>Initially designated as <italic><tp:taxon-name><tp:taxon-name-part taxon-name-part-type="genus" reg="Phidiana">Phidiana</tp:taxon-name-part><tp:taxon-name-part taxon-name-part-type="species" reg="inca">inca</tp:taxon-name-part></tp:taxon-name></italic> (d’Orbigny, 1837) until research by <xref ref-type="bibr" rid="B135">Schrödl (1997)</xref> who considered it conspecific with <italic><tp:taxon-name><tp:taxon-name-part taxon-name-part-type="genus" reg="Eolidia">Eolidia</tp:taxon-name-part><tp:taxon-name-part taxon-name-part-type="species" reg="lottini">lottini</tp:taxon-name-part></tp:taxon-name></italic> Lesson, 1831, proposing <italic><tp:taxon-name><tp:taxon-name-part taxon-name-part-type="genus" reg="Phidiana">Phidiana</tp:taxon-name-part><tp:taxon-name-part taxon-name-part-type="species" reg="lottini">lottini</tp:taxon-name-part></tp:taxon-name></italic> as a valid name.</p></tp:treatment-sec><ref-list><ref id="B143"><mixed-citation xmlns:xlink="http://www.w3.org/1999/xlink" xlink:type="simple"><person-group><name name-style="western"><surname>Schrödl</surname><given-names>M</given-names></name><name name-style="western"><surname>Hooker</surname><given-names>Y</given-names></name></person-group> (<year>2014</year>) <article-title>Sea slugs of Peru: Peruvian-Chilean faunal elements.</article-title><source>Spixiana</source><volume>37</volume>(<issue>1</issue>): <fpage>45</fpage>–<lpage>59</lpage>.</mixed-citation></ref><ref id="B53"><mixed-citation xmlns:xlink="http://www.w3.org/1999/xlink" xlink:type="simple"><person-group><name name-style="western"><surname>Flores</surname><given-names>D</given-names></name></person-group> (<year>2014</year>) Diversidad de macrozoobentos en Puerto Malabrigo, La Libertad, abril a setiembre 2014. Tesis para optar el título de Biólogo pesquero. Universidad Nacional de Trujillo, Trujillo, Perú. <ext-link xlink:href="http://dspace.unitru.edu.pe/handle/UNITRU/12345" ext-link-type="uri" xlink:type="simple">http://dspace.unitru.edu.pe/handle/UNITRU/12345</ext-link></mixed-citation></ref><ref id="B140"><mixed-citation xmlns:xlink="http://www.w3.org/1999/xlink" xlink:type="simple"><person-group><name name-style="western"><surname>Schrödl</surname><given-names>M</given-names></name></person-group> (<year>2003</year>) <source>Sea Slugs of Southern South America.</source><publisher-name>ConchBooks</publisher-name>, <publisher-loc>Hackenheim</publisher-loc>, <size units="page">165 pp</size>.</mixed-citation></ref><ref id="B36"><mixed-citation xmlns:xlink="http://www.w3.org/1999/xlink" xlink:type="simple"><person-group><name name-style="western"><surname>Dall</surname><given-names>WH</given-names></name></person-group> (<year>1909</year>) <article-title>Report on a collection of shells from Peru, with a summary of the littoral marine <tp:taxon-name><tp:taxon-name-part taxon-name-part-type="phylum">Mollusca</tp:taxon-name-part></tp:taxon-name> of the Peruvian zoological province.</article-title><source>Proceedings of the United States National Museum</source><volume>37</volume>(<issue>1704</issue>): <fpage>147</fpage>–<lpage>294</lpage>. <ext-link xlink:href="10.5479/si.00963801.37-1704.147" ext-link-type="doi" xlink:type="simple">https://doi.org/10.5479/si.00963801.37-1704.147</ext-link></mixed-citation></ref><ref id="B163"><mixed-citation xmlns:xlink="http://www.w3.org/1999/xlink" xlink:type="simple"><person-group><name name-style="western"><surname>Uribe</surname><given-names>RA</given-names></name><name name-style="western"><surname>Nakamura</surname><given-names>K</given-names></name><name name-style="western"><surname>Indacochea</surname><given-names>A</given-names></name><name name-style="western"><surname>Pacheco</surname><given-names>AS</given-names></name><name name-style="western"><surname>Hooker</surname><given-names>Y</given-names></name><name name-style="western"><surname>Schrödl</surname><given-names>M</given-names></name></person-group> (<year>2013</year>) <article-title>A review on the diversity and distribution of opisthobranch gastropods from Peru, with the addition of three new records.</article-title><source>Spixiana</source><volume>36</volume>(<issue>1</issue>): <fpage>43</fpage>–<lpage>60</lpage>.</mixed-citation></ref><ref id="B172"><mixed-citation xmlns:xlink="http://www.w3.org/1999/xlink" xlink:type="simple"><person-group><name name-style="western"><surname>Valdivia-Chavez</surname><given-names>D</given-names></name><name name-style="western"><surname>Santamaría</surname><given-names>J</given-names></name><name name-style="western"><surname>Campos-León</surname><given-names>S</given-names></name><name name-style="western"><surname>Carbajal</surname><given-names>P</given-names></name><name name-style="western"><surname>Barriga</surname><given-names>E</given-names></name><name name-style="western"><surname>Clemente</surname><given-names>S</given-names></name><name name-style="western"><surname>Galecio</surname><given-names>Z</given-names></name><name name-style="western"><surname>Kameya</surname><given-names>A</given-names></name></person-group> (<year>2020</year>) <article-title>Lista taxonómica de invertebrados bentónicos marinos de Arequipa, Perú.</article-title><source>Boletín Instituto del Mar del Perú</source><volume>35</volume>(<issue>2</issue>): <fpage>378</fpage>–<lpage>395</lpage>. <ext-link xlink:href="https://revistas.imarpe.gob.pe/index.php/boletin/article/view/311" ext-link-type="uri" xlink:type="simple">https://revistas.imarpe.gob.pe/index.php/boletin/article/view/311</ext-link></mixed-citation></ref><ref id="B189"><mixed-citation xmlns:xlink="http://www.w3.org/1999/xlink" xlink:type="simple"><person-group><name name-style="western"><surname>Zanabria</surname><given-names>U</given-names></name></person-group> (<year>2020e</year>) Flameback (<italic><tp:taxon-name><tp:taxon-name-part taxon-name-part-type="genus">Phidiana</tp:taxon-name-part><tp:taxon-name-part taxon-name-part-type="species">lottini</tp:taxon-name-part></tp:taxon-name></italic>). iNaturalist. <ext-link xlink:href="https://www.inaturalist.org/observations/60555449" ext-link-type="uri" xlink:type="simple">https://www.inaturalist.org/observations/60555449</ext-link></mixed-citation></ref><ref id="B67"><mixed-citation xmlns:xlink="http://www.w3.org/1999/xlink" xlink:type="simple"><person-group><name name-style="western"><surname>Guzman</surname><given-names>R</given-names></name></person-group> (<year>2018a</year>) Flameback (<italic><tp:taxon-name><tp:taxon-name-part taxon-name-part-type="genus">Phidiana</tp:taxon-name-part><tp:taxon-name-part taxon-name-part-type="species">lottini</tp:taxon-name-part></tp:taxon-name></italic>). iNaturalist. <ext-link xlink:href="https://www.inaturalist.org/observations/19010160" ext-link-type="uri" xlink:type="simple">https://www.inaturalist.org/observations/19010160</ext-link></mixed-citation></ref><ref id="B33"><mixed-citation xmlns:xlink="http://www.w3.org/1999/xlink" xlink:type="simple"><person-group><name name-style="western"><surname>Cuba</surname><given-names>D</given-names></name></person-group> (<year>2019</year>) Flameback (<italic><tp:taxon-name><tp:taxon-name-part taxon-name-part-type="genus">Phidiana</tp:taxon-name-part><tp:taxon-name-part taxon-name-part-type="species">lottini</tp:taxon-name-part></tp:taxon-name></italic>). iNaturalist. <ext-link xlink:href="https://www.inaturalist.org/observations/20735738" ext-link-type="uri" xlink:type="simple">https://www.inaturalist.org/observations/20735738</ext-link></mixed-citation></ref><ref id="B188"><mixed-citation xmlns:xlink="http://www.w3.org/1999/xlink" xlink:type="simple"><person-group><name name-style="western"><surname>Zanabria</surname><given-names>U</given-names></name></person-group> (<year>2020d</year>) Flameback (<italic><tp:taxon-name><tp:taxon-name-part taxon-name-part-type="genus">Phidiana</tp:taxon-name-part><tp:taxon-name-part taxon-name-part-type="species">lottini</tp:taxon-name-part></tp:taxon-name></italic>). iNaturalist. <ext-link xlink:href="https://www.inaturalist.org/observations/60649340" ext-link-type="uri" xlink:type="simple">https://www.inaturalist.org/observations/60649340</ext-link></mixed-citation></ref><ref id="B8"><mixed-citation xmlns:xlink="http://www.w3.org/1999/xlink" xlink:type="simple"><person-group><name name-style="western"><surname>Araya</surname><given-names>JF</given-names></name><name name-style="western"><surname>Valdés</surname><given-names>Á</given-names></name></person-group> (<year>2016</year>) Shallow water heterobranch sea slugs (<tp:taxon-name><tp:taxon-name-part taxon-name-part-type="class">Gastropoda</tp:taxon-name-part></tp:taxon-name>: <tp:taxon-name><tp:taxon-name-part taxon-name-part-type="superorder">Heterobranchia</tp:taxon-name-part></tp:taxon-name>) from the Region de Atacama, northern Chile. PeerJ 4: e1963. <ext-link xlink:href="10.7717/peerj.1963" ext-link-type="doi" xlink:type="simple">https://doi.org/10.7717/peerj.1963</ext-link></mixed-citation></ref><ref id="B75"><mixed-citation xmlns:xlink="http://www.w3.org/1999/xlink" xlink:type="simple">iNaturalist (<year>2023a</year>) Flameback (<tp:taxon-name><tp:taxon-name-part taxon-name-part-type="genus">Phidiana</tp:taxon-name-part><tp:taxon-name-part taxon-name-part-type="species">lottini</tp:taxon-name-part></tp:taxon-name>). <ext-link xlink:href="https://www.inaturalist.org/observations?place_id=any&amp;subview=map&amp;taxon_id=487858" ext-link-type="uri" xlink:type="simple">https://www.inaturalist.org/observations?place_id=any&amp;subview=map&amp;taxon_id=487858</ext-link></mixed-citation></ref><ref id="B135"><mixed-citation xmlns:xlink="http://www.w3.org/1999/xlink" xlink:type="simple"><person-group><name name-style="western"><surname>Schrödl</surname><given-names>M</given-names></name></person-group> (<year>1997</year>) <article-title>Range extensions of Magellanic Nudibranchs (<tp:taxon-name><tp:taxon-name-part taxon-name-part-type="subclass">Opisthobranchia</tp:taxon-name-part></tp:taxon-name>) into the Peruvian faunal province.</article-title><source>The Veliger</source><volume>40</volume>(<issue>1</issue>): <fpage>38</fpage>–<lpage>42</lpage>.</mixed-citation></ref></ref-list></tp:taxon-treatment>
