# Supplementary material for: ﻿Peruvian nudibranchs (Mollusca, Gastropoda, Heterobranchia): an updated literature review-based list of species
Source: Zookeys. 2023 Aug 23;1176:117–63. doi: 10.3897/zookeys.1176.103167 (PMC10468691; doi:10.3897/zookeys.1176.103167)
Supplement: XML Treatment for Glaucus atlanticus [file zookeys.1176.103167-treatment4.xml]

<!DOCTYPE tp:taxon-treatment
  PUBLIC "-//TaxonX//DTD Taxonomic Treatment Publishing DTD v0 20100105//EN" "tax-treatment-NSO.dtd">
<tp:taxon-treatment xmlns:tp="http://www.plazi.org/taxpub"><tp:treatment-meta><kwd-group><label>Taxon classification</label><kwd>
                  <named-content content-type="kingdom">Animalia</named-content>
                </kwd><kwd>
                  <named-content content-type="order">Nudibranchia</named-content>
                </kwd><kwd>
                  <named-content content-type="family">Glaucidae</named-content>
                </kwd></kwd-group><mixed-citation publication-type="journal"><person-group><name><surname>Grández</surname><given-names>Alessandra</given-names></name><name><surname>Ampuero</surname><given-names>André</given-names></name><name><surname>Barahona</surname><given-names>Sergio P.</given-names></name></person-group><article-title>﻿Peruvian nudibranchs (<tp:taxon-name><tp:taxon-name-part taxon-name-part-type="phylum">Mollusca</tp:taxon-name-part></tp:taxon-name>, <tp:taxon-name><tp:taxon-name-part taxon-name-part-type="class">Gastropoda</tp:taxon-name-part></tp:taxon-name>, <tp:taxon-name><tp:taxon-name-part taxon-name-part-type="superorder">Heterobranchia</tp:taxon-name-part></tp:taxon-name>): an updated literature review-based list of species</article-title><source>Zookeys</source><day>23</day><month>08</month><year>2023</year><volume>1176</volume><fpage>117</fpage><lpage>163</lpage><pub-id pub-id-type="doi">10.3897/zookeys.1176.103167</pub-id></mixed-citation></tp:treatment-meta><tp:nomenclature><label>﻿</label><tp:taxon-name>
                <object-id xmlns:xlink="http://www.w3.org/1999/xlink" content-type="arpha" xlink:type="simple">0C1D9900-B802-556D-A0E8-C4B9C0BCC429</object-id>
                <tp:taxon-name-part taxon-name-part-type="genus" reg="Glaucus">Glaucus</tp:taxon-name-part>
                <tp:taxon-name-part taxon-name-part-type="species" reg="atlanticus">atlanticus</tp:taxon-name-part>
              </tp:taxon-name><tp:taxon-authority>Forster, 1777</tp:taxon-authority><xref ref-type="bibr" rid="B163">Peruvian specimen photographs: Uribe et al. (2013)</xref></tp:nomenclature><tp:treatment-sec sec-type="habitat" id="SECID0E1LAK"><title>Habitat.</title><p>Pelagic.</p></tp:treatment-sec><tp:treatment-sec sec-type="Depth" id="SECID0E6LAK"><title>Depth.</title><p>Neustonic (<xref ref-type="bibr" rid="B32">Churchill et al. 2014b</xref>).</p></tp:treatment-sec><tp:treatment-sec sec-type="type material" id="SECID0EJMAK"><title>Type material.</title><p>Not available.</p></tp:treatment-sec><tp:treatment-sec sec-type="distribution" id="SECID0EOMAK"><title>Distribution.</title><p>Cosmopolitan and circumtropical (<xref ref-type="bibr" rid="B32">Churchill et al. 2014b</xref>; <xref ref-type="bibr" rid="B156">Thompson and McFarlane 1967</xref>).</p></tp:treatment-sec><tp:treatment-sec sec-type="Sampling/reporting sites" id="SECID0E3MAK"><title>Sampling/reporting sites.</title><p>Off the northern coast of Chile (<xref ref-type="bibr" rid="B140">Schrödl 2003</xref>). On the coast of El Salvador (13°N) (<xref ref-type="bibr" rid="B148">Segovia and López 2015</xref>). In Peru, it was mentioned by <xref ref-type="bibr" rid="B113">Paredes et al. (1999)</xref> and <xref ref-type="bibr" rid="B125">Ramírez et al. (2003)</xref> based on the records of <xref ref-type="bibr" rid="B34">d’Orbigny (1854)</xref> in Callao (10°15'S). Recently reported in Isla Santa, Ancash (09°01’S) by <xref ref-type="bibr" rid="B163">Uribe et al. (2013)</xref>.</p></tp:treatment-sec><tp:treatment-sec sec-type="remarks" id="SECID0E1NAK"><title>Remarks.</title><p>Included in <xref ref-type="bibr" rid="B113">Paredes et al. (1999)</xref>, probably based on a personal communication with Sandra Millen. The records of <italic><tp:taxon-name><tp:taxon-name-part taxon-name-part-type="genus" reg="Glaucus">Glaucus</tp:taxon-name-part><tp:taxon-name-part taxon-name-part-type="species" reg="distichoicus">distichoicus</tp:taxon-name-part></tp:taxon-name></italic> d’Orbigny, 1837 (<xref ref-type="bibr" rid="B34">d’Orbigny 1854</xref>; <xref ref-type="bibr" rid="B36">Dall 1909</xref>; <xref ref-type="bibr" rid="B113">Paredes et al. 1999</xref>; <xref ref-type="bibr" rid="B125">Ramírez et al. 2003</xref>) do not have enough evidence to formalize the species within the genus <italic><tp:taxon-name><tp:taxon-name-part taxon-name-part-type="genus" reg="Glaucus">Glaucus</tp:taxon-name-part></tp:taxon-name></italic> and could refer to <italic><tp:taxon-name><tp:taxon-name-part taxon-name-part-type="genus" reg="Glaucus">G.</tp:taxon-name-part><tp:taxon-name-part taxon-name-part-type="species" reg="atlanticus">atlanticus</tp:taxon-name-part></tp:taxon-name></italic>.</p><p>
                <bold>Superfamily <tp:taxon-name><tp:taxon-name-part taxon-name-part-type="superfamily">Arminoidea</tp:taxon-name-part></tp:taxon-name> Iredale &amp; O’Donoghue, 1923 (1841)</bold>
              </p><p>
                <bold>Family <tp:taxon-name><tp:taxon-name-part taxon-name-part-type="family">Arminidae</tp:taxon-name-part></tp:taxon-name> Iredale &amp; O’Donoghue, 1923 (1841)</bold>
              </p></tp:treatment-sec><ref-list><ref id="B163"><mixed-citation xmlns:xlink="http://www.w3.org/1999/xlink" xlink:type="simple"><person-group><name name-style="western"><surname>Uribe</surname><given-names>RA</given-names></name><name name-style="western"><surname>Nakamura</surname><given-names>K</given-names></name><name name-style="western"><surname>Indacochea</surname><given-names>A</given-names></name><name name-style="western"><surname>Pacheco</surname><given-names>AS</given-names></name><name name-style="western"><surname>Hooker</surname><given-names>Y</given-names></name><name name-style="western"><surname>Schrödl</surname><given-names>M</given-names></name></person-group> (<year>2013</year>) <article-title>A review on the diversity and distribution of opisthobranch gastropods from Peru, with the addition of three new records.</article-title><source>Spixiana</source><volume>36</volume>(<issue>1</issue>): <fpage>43</fpage>–<lpage>60</lpage>.</mixed-citation></ref><ref id="B32"><mixed-citation xmlns:xlink="http://www.w3.org/1999/xlink" xlink:type="simple"><person-group><name name-style="western"><surname>Churchill</surname><given-names>CKC</given-names></name><name name-style="western"><surname>Valdés</surname><given-names>Á</given-names></name><name name-style="western"><surname>Ó Foighil</surname><given-names>D</given-names></name></person-group> (<year>2014b</year>) <article-title>Afro-Eurasia and the Americas present barriers to gene flow for the cosmopolitan neustonic nudibranch <italic><tp:taxon-name><tp:taxon-name-part taxon-name-part-type="genus">Glaucus</tp:taxon-name-part><tp:taxon-name-part taxon-name-part-type="species">atlanticus</tp:taxon-name-part></tp:taxon-name></italic>.</article-title><source>Marine Biology</source><volume>161</volume>(<issue>4</issue>): <fpage>899</fpage>–<lpage>910</lpage>. <ext-link xlink:href="10.1007/s00227-014-2389-7" ext-link-type="doi" xlink:type="simple">https://doi.org/10.1007/s00227-014-2389-7</ext-link></mixed-citation></ref><ref id="B156"><mixed-citation xmlns:xlink="http://www.w3.org/1999/xlink" xlink:type="simple"><person-group><name name-style="western"><surname>Thompson</surname><given-names>TE</given-names></name><name name-style="western"><surname>McFarlane</surname><given-names>ID</given-names></name></person-group> (<year>1967</year>) <article-title>Observations on a collection of <italic><tp:taxon-name><tp:taxon-name-part taxon-name-part-type="genus">Glaucus</tp:taxon-name-part></tp:taxon-name></italic> from the Gulf of Aden with a critical review of published records of <tp:taxon-name><tp:taxon-name-part taxon-name-part-type="family">Glaucidae</tp:taxon-name-part></tp:taxon-name> (<tp:taxon-name><tp:taxon-name-part taxon-name-part-type="class">Gastropoda</tp:taxon-name-part></tp:taxon-name>, <tp:taxon-name><tp:taxon-name-part taxon-name-part-type="subclass">Opisthobranchia</tp:taxon-name-part></tp:taxon-name>).</article-title><source>Proceedings of the Linnean Society of London</source><volume>178</volume>(<issue>2</issue>): <fpage>107</fpage>–<lpage>123</lpage>. <ext-link xlink:href="10.1111/j.1095-8312.1967.tb00967.x" ext-link-type="doi" xlink:type="simple">https://doi.org/10.1111/j.1095-8312.1967.tb00967.x</ext-link></mixed-citation></ref><ref id="B140"><mixed-citation xmlns:xlink="http://www.w3.org/1999/xlink" xlink:type="simple"><person-group><name name-style="western"><surname>Schrödl</surname><given-names>M</given-names></name></person-group> (<year>2003</year>) <source>Sea Slugs of Southern South America.</source><publisher-name>ConchBooks</publisher-name>, <publisher-loc>Hackenheim</publisher-loc>, <size units="page">165 pp</size>.</mixed-citation></ref><ref id="B148"><mixed-citation xmlns:xlink="http://www.w3.org/1999/xlink" xlink:type="simple"><person-group><name name-style="western"><surname>Segovia</surname><given-names>J</given-names></name><name name-style="western"><surname>López</surname><given-names>G</given-names></name></person-group> (<year>2015</year>) <article-title>Registro de <italic><tp:taxon-name><tp:taxon-name-part taxon-name-part-type="genus">Glaucus</tp:taxon-name-part><tp:taxon-name-part taxon-name-part-type="species">atlanticus</tp:taxon-name-part></tp:taxon-name></italic> en la costa de El Salvador, Pacífico de Centroamérica.</article-title><source>Revista Mexicana de Biodiversidad</source><volume>86</volume>(<issue>4</issue>): <fpage>1089</fpage>–<lpage>1090</lpage>. <ext-link xlink:href="10.1016/j.rmb.2015.05.015" ext-link-type="doi" xlink:type="simple">https://doi.org/10.1016/j.rmb.2015.05.015</ext-link></mixed-citation></ref><ref id="B113"><mixed-citation xmlns:xlink="http://www.w3.org/1999/xlink" xlink:type="simple"><person-group><name name-style="western"><surname>Paredes</surname><given-names>C</given-names></name><name name-style="western"><surname>Huamán</surname><given-names>P</given-names></name><name name-style="western"><surname>Cardoso</surname><given-names>F</given-names></name><name name-style="western"><surname>Vivar</surname><given-names>R</given-names></name><name name-style="western"><surname>Vera</surname><given-names>V</given-names></name></person-group> (<year>1999</year>) <article-title>Estado actual del conocimiento de los moluscos acuáticos en el Perú.</article-title><source>Revista Peruana de Biología</source><volume>6</volume>(<issue>1</issue>): <fpage>005</fpage>–<lpage>047</lpage>. <ext-link xlink:href="10.15381/rpb.v6i1.8298" ext-link-type="doi" xlink:type="simple">https://doi.org/10.15381/rpb.v6i1.8298</ext-link></mixed-citation></ref><ref id="B125"><mixed-citation xmlns:xlink="http://www.w3.org/1999/xlink" xlink:type="simple"><person-group><name name-style="western"><surname>Ramírez</surname><given-names>R</given-names></name><name name-style="western"><surname>Paredes</surname><given-names>C</given-names></name><name name-style="western"><surname>Arenas</surname><given-names>J</given-names></name></person-group> (<year>2003</year>) Moluscos del Perú. Revista de Biología Tropical 51(Suppl. 3): 225–284.</mixed-citation></ref><ref id="B34"><mixed-citation xmlns:xlink="http://www.w3.org/1999/xlink" xlink:type="simple"><person-group><name name-style="western"><surname>d’Orbigny</surname><given-names>A</given-names></name></person-group> (<year>1854</year>) List of the shells of South America in the collection of the British Museum. Printed by order of the trustees. <ext-link xlink:href="10.5962/bhl.title.15821" ext-link-type="doi" xlink:type="simple">https://doi.org/10.5962/bhl.title.15821</ext-link></mixed-citation></ref><ref id="B36"><mixed-citation xmlns:xlink="http://www.w3.org/1999/xlink" xlink:type="simple"><person-group><name name-style="western"><surname>Dall</surname><given-names>WH</given-names></name></person-group> (<year>1909</year>) <article-title>Report on a collection of shells from Peru, with a summary of the littoral marine <tp:taxon-name><tp:taxon-name-part taxon-name-part-type="phylum">Mollusca</tp:taxon-name-part></tp:taxon-name> of the Peruvian zoological province.</article-title><source>Proceedings of the United States National Museum</source><volume>37</volume>(<issue>1704</issue>): <fpage>147</fpage>–<lpage>294</lpage>. <ext-link xlink:href="10.5479/si.00963801.37-1704.147" ext-link-type="doi" xlink:type="simple">https://doi.org/10.5479/si.00963801.37-1704.147</ext-link></mixed-citation></ref></ref-list></tp:taxon-treatment>
