# Supplementary material for: ﻿Peruvian nudibranchs (Mollusca, Gastropoda, Heterobranchia): an updated literature review-based list of species
Source: Zookeys. 2023 Aug 23;1176:117–63. doi: 10.3897/zookeys.1176.103167 (PMC10468691; doi:10.3897/zookeys.1176.103167)
Supplement: XML Treatment for Armina californica [file zookeys.1176.103167-treatment5.xml]

<!DOCTYPE tp:taxon-treatment
  PUBLIC "-//TaxonX//DTD Taxonomic Treatment Publishing DTD v0 20100105//EN" "tax-treatment-NSO.dtd">
<tp:taxon-treatment xmlns:tp="http://www.plazi.org/taxpub"><tp:treatment-meta><kwd-group><label>Taxon classification</label><kwd>
                  <named-content content-type="kingdom">Animalia</named-content>
                </kwd><kwd>
                  <named-content content-type="order">Nudibranchia</named-content>
                </kwd><kwd>
                  <named-content content-type="family">Arminidae</named-content>
                </kwd></kwd-group><mixed-citation publication-type="journal"><person-group><name><surname>Grández</surname><given-names>Alessandra</given-names></name><name><surname>Ampuero</surname><given-names>André</given-names></name><name><surname>Barahona</surname><given-names>Sergio P.</given-names></name></person-group><article-title>﻿Peruvian nudibranchs (<tp:taxon-name><tp:taxon-name-part taxon-name-part-type="phylum">Mollusca</tp:taxon-name-part></tp:taxon-name>, <tp:taxon-name><tp:taxon-name-part taxon-name-part-type="class">Gastropoda</tp:taxon-name-part></tp:taxon-name>, <tp:taxon-name><tp:taxon-name-part taxon-name-part-type="superorder">Heterobranchia</tp:taxon-name-part></tp:taxon-name>): an updated literature review-based list of species</article-title><source>Zookeys</source><day>23</day><month>08</month><year>2023</year><volume>1176</volume><fpage>117</fpage><lpage>163</lpage><pub-id pub-id-type="doi">10.3897/zookeys.1176.103167</pub-id></mixed-citation></tp:treatment-meta><tp:nomenclature><label>﻿</label><tp:taxon-name>
                <object-id xmlns:xlink="http://www.w3.org/1999/xlink" content-type="arpha" xlink:type="simple">3B56C288-1ACD-52C6-BF9B-6C3EC0CCF03E</object-id>
                <tp:taxon-name-part taxon-name-part-type="genus" reg="Armina">Armina</tp:taxon-name-part>
                <tp:taxon-name-part taxon-name-part-type="species" reg="californica">californica</tp:taxon-name-part>
              </tp:taxon-name><tp:taxon-authority>(J.G. Cooper, 1863)</tp:taxon-authority></tp:nomenclature><tp:treatment-sec sec-type="habitat" id="SECID0EKRAK"><title>Habitat.</title><p>Benthic.</p></tp:treatment-sec><tp:treatment-sec sec-type="Depth" id="SECID0EPRAK"><title>Depth.</title><p>11–268 m (<xref ref-type="bibr" rid="B12">Báez et al. 2011</xref>).</p></tp:treatment-sec><tp:treatment-sec sec-type="type material" id="SECID0EZRAK"><title>Type material.</title><p>Not available.</p></tp:treatment-sec><tp:treatment-sec sec-type="distribution" id="SECID0E5RAK"><title>Distribution.</title><p>Eastern Pacific, from the Gulf of Alaska (<xref ref-type="bibr" rid="B12">Báez et al. 2011</xref>) to Piura (northern coast of Peru) (<xref ref-type="bibr" rid="B36">Dall 1909</xref>; Baez et al. 2011).</p></tp:treatment-sec><tp:treatment-sec sec-type="Sampling/reporting sites" id="SECID0EMSAK"><title>Sampling/reporting sites.</title><p>In Peru, it was reported in Paita (Piura) (<xref ref-type="bibr" rid="B36">Dall 1909</xref>). Baez reported a Peruvian specimen (<named-content xmlns:xlink="http://www.w3.org/1999/xlink" content-type="dwc:institutional_code" xlink:title="Smithsonian National Museum of Natural History" xlink:href="http://grbio.org/institution/smithsonian-institution-national-museum-natural-history-0" xlink:type="simple">USNM</named-content> 805043 South Pacific Ocean, Peru) but lacks geographic reference. It was also reported in Alaska (Central Aleutian Islands), Canada (Scott Islands), United States (California), Mexico (Isla Tortuga, Baja California, Socorro Island), and Panama (Islas Ladrones) (see <xref ref-type="bibr" rid="B12">Báez et al. 2011</xref>).</p></tp:treatment-sec><tp:treatment-sec sec-type="remarks" id="SECID0E5SAK"><title>Remarks.</title><p>In Peru, it was initially reported in Paita (Piura) (<xref ref-type="bibr" rid="B36">Dall 1909</xref>) under the name <tp:taxon-name><tp:taxon-name-part taxon-name-part-type="genus" reg="Pleurophyllidia">Pleurophyllidia</tp:taxon-name-part> (<tp:taxon-name-part taxon-name-part-type="subgenus" reg="Diphyllidia">Diphyllidia</tp:taxon-name-part>) <tp:taxon-name-part taxon-name-part-type="species" reg="cuvierii">cuvierii</tp:taxon-name-part></tp:taxon-name> d’Orbigny, 1837 and later considered as <italic><tp:taxon-name><tp:taxon-name-part taxon-name-part-type="genus" reg="Armina">Armina</tp:taxon-name-part><tp:taxon-name-part taxon-name-part-type="species" reg="cuvieri">cuvieri</tp:taxon-name-part></tp:taxon-name></italic> (d’Orbigny, 1837). However, <italic><tp:taxon-name><tp:taxon-name-part taxon-name-part-type="genus" reg="Diphyllidia">D.</tp:taxon-name-part><tp:taxon-name-part taxon-name-part-type="species" reg="cuvieri">cuvieri</tp:taxon-name-part></tp:taxon-name></italic> currently corresponds to <italic><tp:taxon-name><tp:taxon-name-part taxon-name-part-type="genus" reg="Armina">Armina</tp:taxon-name-part><tp:taxon-name-part taxon-name-part-type="species" reg="tigrina">tigrina</tp:taxon-name-part></tp:taxon-name></italic> Rafinesque, 1814, a species from the Mediterranean Sea (<xref ref-type="bibr" rid="B157">Thompson et al. 1990</xref>). <xref ref-type="bibr" rid="B102">Nakamura (2006)</xref>, referring to <xref ref-type="bibr" rid="B36">Dall (1909)</xref>, listed <italic><tp:taxon-name><tp:taxon-name-part taxon-name-part-type="genus" reg="Armina">A.</tp:taxon-name-part><tp:taxon-name-part taxon-name-part-type="species" reg="californica">californica</tp:taxon-name-part></tp:taxon-name></italic> as <italic><tp:taxon-name><tp:taxon-name-part taxon-name-part-type="genus" reg="Armina">A.</tp:taxon-name-part><tp:taxon-name-part taxon-name-part-type="species" reg="cuvieri">cuvieri</tp:taxon-name-part></tp:taxon-name></italic>. <xref ref-type="bibr" rid="B12">Báez et al. (2011)</xref> examined specimens of <italic><tp:taxon-name><tp:taxon-name-part taxon-name-part-type="genus" reg="Armina">A.</tp:taxon-name-part><tp:taxon-name-part taxon-name-part-type="species" reg="cuvieri">cuvieri</tp:taxon-name-part></tp:taxon-name></italic> and discovered an identification error, as it was actually <italic><tp:taxon-name><tp:taxon-name-part taxon-name-part-type="genus" reg="Armina">A.</tp:taxon-name-part><tp:taxon-name-part taxon-name-part-type="species" reg="californica">californica</tp:taxon-name-part></tp:taxon-name></italic>. This correction is adopted in <xref ref-type="bibr" rid="B163">Uribe et al. (2013)</xref>.</p><p>
                <bold>Superfamily <tp:taxon-name><tp:taxon-name-part taxon-name-part-type="superfamily">Dendronotoidea</tp:taxon-name-part></tp:taxon-name> Allman, 1845</bold>
              </p><p>
                <bold>Family <tp:taxon-name><tp:taxon-name-part taxon-name-part-type="family">Dendronotidae</tp:taxon-name-part></tp:taxon-name> Allman, 1845</bold>
              </p></tp:treatment-sec><ref-list><ref id="B12"><mixed-citation xmlns:xlink="http://www.w3.org/1999/xlink" xlink:type="simple"><person-group><name name-style="western"><surname>Báez</surname><given-names>DP</given-names></name><name name-style="western"><surname>Ardila</surname><given-names>N</given-names></name><name name-style="western"><surname>Valdés</surname><given-names>Á</given-names></name><name name-style="western"><surname>Acero</surname><given-names>PA</given-names></name></person-group> (<year>2011</year>) <article-title>Taxonomy and phylogeny of <italic><tp:taxon-name><tp:taxon-name-part taxon-name-part-type="genus">Armina</tp:taxon-name-part></tp:taxon-name></italic> (<tp:taxon-name><tp:taxon-name-part taxon-name-part-type="class">Gastropoda</tp:taxon-name-part></tp:taxon-name>: <tp:taxon-name><tp:taxon-name-part taxon-name-part-type="order">Nudibranchia</tp:taxon-name-part></tp:taxon-name>: <tp:taxon-name><tp:taxon-name-part taxon-name-part-type="family">Arminidae</tp:taxon-name-part></tp:taxon-name>) from the Atlantic and eastern Pacific.</article-title><source>Journal of the Marine Biological Association of the United Kingdom</source><volume>91</volume>(<issue>5</issue>): <fpage>1107</fpage>–<lpage>1121</lpage>. <ext-link xlink:href="10.1017/S0025315410002109" ext-link-type="doi" xlink:type="simple">https://doi.org/10.1017/S0025315410002109</ext-link></mixed-citation></ref><ref id="B36"><mixed-citation xmlns:xlink="http://www.w3.org/1999/xlink" xlink:type="simple"><person-group><name name-style="western"><surname>Dall</surname><given-names>WH</given-names></name></person-group> (<year>1909</year>) <article-title>Report on a collection of shells from Peru, with a summary of the littoral marine <tp:taxon-name><tp:taxon-name-part taxon-name-part-type="phylum">Mollusca</tp:taxon-name-part></tp:taxon-name> of the Peruvian zoological province.</article-title><source>Proceedings of the United States National Museum</source><volume>37</volume>(<issue>1704</issue>): <fpage>147</fpage>–<lpage>294</lpage>. <ext-link xlink:href="10.5479/si.00963801.37-1704.147" ext-link-type="doi" xlink:type="simple">https://doi.org/10.5479/si.00963801.37-1704.147</ext-link></mixed-citation></ref><ref id="B157"><mixed-citation xmlns:xlink="http://www.w3.org/1999/xlink" xlink:type="simple"><person-group><name name-style="western"><surname>Thompson</surname><given-names>TE</given-names></name><name name-style="western"><surname>Cattaneo</surname><given-names>R</given-names></name><name name-style="western"><surname>Wong</surname><given-names>YM</given-names></name></person-group> (<year>1990</year>) <article-title>Eastern Mediterranean <tp:taxon-name><tp:taxon-name-part taxon-name-part-type="subclass">Opisthobranchia</tp:taxon-name-part></tp:taxon-name>: <tp:taxon-name><tp:taxon-name-part taxon-name-part-type="family">Dotidae</tp:taxon-name-part></tp:taxon-name> (<tp:taxon-name><tp:taxon-name-part taxon-name-part-type="suborder">Dendronotacea</tp:taxon-name-part></tp:taxon-name>), <tp:taxon-name><tp:taxon-name-part taxon-name-part-type="family">Arminidae</tp:taxon-name-part></tp:taxon-name> and <tp:taxon-name><tp:taxon-name-part taxon-name-part-type="family">Madrellidae</tp:taxon-name-part></tp:taxon-name> (<tp:taxon-name><tp:taxon-name-part taxon-name-part-type="superfamily">Arminacea</tp:taxon-name-part></tp:taxon-name>).</article-title><source>The Journal of Molluscan Studies</source><volume>56</volume>(<issue>3</issue>): <fpage>393</fpage>–<lpage>413</lpage>. <ext-link xlink:href="10.1093/mollus/56.3.393" ext-link-type="doi" xlink:type="simple">https://doi.org/10.1093/mollus/56.3.393</ext-link></mixed-citation></ref><ref id="B102"><mixed-citation xmlns:xlink="http://www.w3.org/1999/xlink" xlink:type="simple"><person-group><name name-style="western"><surname>Nakamura</surname><given-names>K</given-names></name></person-group> (<year>2006</year>) <article-title>New records of opisthobranch mollusks from the Guayaquil marine ecoregion: Northern Peru.</article-title><source>The Festivus</source><volume>38</volume>(<issue>7</issue>): <fpage>75</fpage>–<lpage>83</lpage>. <ext-link xlink:href="https://www.biodiversitylibrary.org/page/50520051#page/231/mode/1up" ext-link-type="uri" xlink:type="simple">https://www.biodiversitylibrary.org/page/50520051#page/231/mode/1up</ext-link></mixed-citation></ref><ref id="B163"><mixed-citation xmlns:xlink="http://www.w3.org/1999/xlink" xlink:type="simple"><person-group><name name-style="western"><surname>Uribe</surname><given-names>RA</given-names></name><name name-style="western"><surname>Nakamura</surname><given-names>K</given-names></name><name name-style="western"><surname>Indacochea</surname><given-names>A</given-names></name><name name-style="western"><surname>Pacheco</surname><given-names>AS</given-names></name><name name-style="western"><surname>Hooker</surname><given-names>Y</given-names></name><name name-style="western"><surname>Schrödl</surname><given-names>M</given-names></name></person-group> (<year>2013</year>) <article-title>A review on the diversity and distribution of opisthobranch gastropods from Peru, with the addition of three new records.</article-title><source>Spixiana</source><volume>36</volume>(<issue>1</issue>): <fpage>43</fpage>–<lpage>60</lpage>.</mixed-citation></ref></ref-list></tp:taxon-treatment>
