# Supplementary material for: ﻿Peruvian nudibranchs (Mollusca, Gastropoda, Heterobranchia): an updated literature review-based list of species
Source: Zookeys. 2023 Aug 23;1176:117–63. doi: 10.3897/zookeys.1176.103167 (PMC10468691; doi:10.3897/zookeys.1176.103167)
Supplement: XML Treatment for Dendronotus cf. venustus [file zookeys.1176.103167-treatment6.xml]

<!DOCTYPE tp:taxon-treatment
  PUBLIC "-//TaxonX//DTD Taxonomic Treatment Publishing DTD v0 20100105//EN" "tax-treatment-NSO.dtd">
<tp:taxon-treatment xmlns:tp="http://www.plazi.org/taxpub"><tp:treatment-meta><kwd-group><label>Taxon classification</label><kwd>
                  <named-content content-type="kingdom">Animalia</named-content>
                </kwd><kwd>
                  <named-content content-type="order">Nudibranchia</named-content>
                </kwd><kwd>
                  <named-content content-type="family">Dendronotidae</named-content>
                </kwd></kwd-group><mixed-citation publication-type="journal"><person-group><name><surname>Grández</surname><given-names>Alessandra</given-names></name><name><surname>Ampuero</surname><given-names>André</given-names></name><name><surname>Barahona</surname><given-names>Sergio P.</given-names></name></person-group><article-title>﻿Peruvian nudibranchs (<tp:taxon-name><tp:taxon-name-part taxon-name-part-type="phylum">Mollusca</tp:taxon-name-part></tp:taxon-name>, <tp:taxon-name><tp:taxon-name-part taxon-name-part-type="class">Gastropoda</tp:taxon-name-part></tp:taxon-name>, <tp:taxon-name><tp:taxon-name-part taxon-name-part-type="superorder">Heterobranchia</tp:taxon-name-part></tp:taxon-name>): an updated literature review-based list of species</article-title><source>Zookeys</source><day>23</day><month>08</month><year>2023</year><volume>1176</volume><fpage>117</fpage><lpage>163</lpage><pub-id pub-id-type="doi">10.3897/zookeys.1176.103167</pub-id></mixed-citation></tp:treatment-meta><tp:nomenclature><label>﻿</label><tp:taxon-name>
                <object-id xmlns:xlink="http://www.w3.org/1999/xlink" content-type="arpha" xlink:type="simple">566F783B-64F7-5E74-B048-3246C0041682</object-id>
                <tp:taxon-name-part taxon-name-part-type="genus" reg="Dendronotus">Dendronotus</tp:taxon-name-part>
                <tp:taxon-name-part taxon-name-part-type="uncertainty-rank">cf.</tp:taxon-name-part>
                <tp:taxon-name-part taxon-name-part-type="species" reg="venustus">venustus</tp:taxon-name-part>
              </tp:taxon-name><tp:taxon-authority>MacFarland, 1966</tp:taxon-authority><xref ref-type="bibr" rid="B163">Peruvian specimen photograph: Uribe et al. (2013) Common name: Branched Dendronotid</xref></tp:nomenclature><tp:treatment-sec sec-type="habitat" id="SECID0EYYAK"><title>Habitat.</title><p>Benthic.</p></tp:treatment-sec><tp:treatment-sec sec-type="Depth" id="SECID0E4YAK"><title>Depth.</title><p>5–20 m (<xref ref-type="bibr" rid="B86">Korshunova et al. 2020</xref>).</p></tp:treatment-sec><tp:treatment-sec sec-type="type material" id="SECID0EHZAK"><title>Type material.</title><p>Not available.</p></tp:treatment-sec><tp:treatment-sec sec-type="distribution" id="SECID0EMZAK"><title>Distribution.</title><p>From Alaska (<xref ref-type="bibr" rid="B154">Stout et al. 2010</xref>) to Coliumo Bay (Chile, 36°32'S) (<xref ref-type="bibr" rid="B140">Schrödl 2003</xref>).</p></tp:treatment-sec><tp:treatment-sec sec-type="Sampling/reporting sites" id="SECID0E1ZAK"><title>Sampling/reporting sites.</title><p>in Peru, it was reported in Pucusana (12°25'S) as <tp:taxon-name><tp:taxon-name-part taxon-name-part-type="genus" reg="Dendronotus">Dendronotus</tp:taxon-name-part><tp:taxon-name-part taxon-name-part-type="uncertainty-rank">cf.</tp:taxon-name-part><tp:taxon-name-part taxon-name-part-type="species" reg="venustus">venustus</tp:taxon-name-part></tp:taxon-name> (<xref ref-type="bibr" rid="B163">Uribe et al. 2013</xref>). It was also reported in Alaska (<xref ref-type="bibr" rid="B154">Stout et al. 2010</xref>), United States (Morro Bay and Crescent City, California) (<xref ref-type="bibr" rid="B92">MacFarland 1966</xref>), and Chile (Coliumo Bay, 36°32'S) (<xref ref-type="bibr" rid="B140">Schrödl 2003</xref>).</p></tp:treatment-sec><tp:treatment-sec sec-type="remarks" id="SECID0E41AK"><title>Remarks.</title><p><xref ref-type="bibr" rid="B113">Paredes et al. (1999)</xref> listed this species as <italic><tp:taxon-name><tp:taxon-name-part taxon-name-part-type="genus" reg="Dendronotus">Dendronotus</tp:taxon-name-part><tp:taxon-name-part taxon-name-part-type="species" reg="frondosus">frondosus</tp:taxon-name-part></tp:taxon-name></italic> (Ascanius, 1774), a North Atlantic species (<xref ref-type="bibr" rid="B44">Ekimova et al. 2015</xref>), based on personal communication with Sandra Millen. <italic><tp:taxon-name><tp:taxon-name-part taxon-name-part-type="genus" reg="Dendronotus">Dendronotus</tp:taxon-name-part><tp:taxon-name-part taxon-name-part-type="species" reg="frondosus">frondosus</tp:taxon-name-part></tp:taxon-name></italic> was confirmed to have morphological and molecular differences with <italic><tp:taxon-name><tp:taxon-name-part taxon-name-part-type="genus" reg="Dendronotus">Dendronotus</tp:taxon-name-part><tp:taxon-name-part taxon-name-part-type="species" reg="venustus">venustus</tp:taxon-name-part></tp:taxon-name></italic> (<xref ref-type="bibr" rid="B154">Stout et al. 2010</xref>; <xref ref-type="bibr" rid="B44">Ekimova et al. 2015</xref>) that is exclusive to the Pacific.</p><p>
                <bold>Family <tp:taxon-name><tp:taxon-name-part taxon-name-part-type="family">Dotidae</tp:taxon-name-part></tp:taxon-name> Gray, 1853</bold>
              </p></tp:treatment-sec><ref-list><ref id="B163"><mixed-citation xmlns:xlink="http://www.w3.org/1999/xlink" xlink:type="simple"><person-group><name name-style="western"><surname>Uribe</surname><given-names>RA</given-names></name><name name-style="western"><surname>Nakamura</surname><given-names>K</given-names></name><name name-style="western"><surname>Indacochea</surname><given-names>A</given-names></name><name name-style="western"><surname>Pacheco</surname><given-names>AS</given-names></name><name name-style="western"><surname>Hooker</surname><given-names>Y</given-names></name><name name-style="western"><surname>Schrödl</surname><given-names>M</given-names></name></person-group> (<year>2013</year>) <article-title>A review on the diversity and distribution of opisthobranch gastropods from Peru, with the addition of three new records.</article-title><source>Spixiana</source><volume>36</volume>(<issue>1</issue>): <fpage>43</fpage>–<lpage>60</lpage>.</mixed-citation></ref><ref id="B86"><mixed-citation xmlns:xlink="http://www.w3.org/1999/xlink" xlink:type="simple"><person-group><name name-style="western"><surname>Korshunova</surname><given-names>T</given-names></name><name name-style="western"><surname>Bakken</surname><given-names>T</given-names></name><name name-style="western"><surname>Grøtan</surname><given-names>VV</given-names></name><name name-style="western"><surname>Johnson</surname><given-names>KB</given-names></name><name name-style="western"><surname>Lundin</surname><given-names>K</given-names></name><name name-style="western"><surname>Martynov</surname><given-names>A</given-names></name></person-group> (<year>2020</year>) <article-title>A synoptic review of the family <tp:taxon-name><tp:taxon-name-part taxon-name-part-type="family">Dendronotidae</tp:taxon-name-part></tp:taxon-name> (<tp:taxon-name><tp:taxon-name-part taxon-name-part-type="phylum">Mollusca</tp:taxon-name-part></tp:taxon-name>: <tp:taxon-name><tp:taxon-name-part taxon-name-part-type="order">Nudibranchia</tp:taxon-name-part></tp:taxon-name>): a multilevel organismal diversity approach.</article-title><source>Contributions to Zoology (Amsterdam, Netherlands)</source><volume>90</volume>(<issue>1</issue>): <fpage>93</fpage>–<lpage>153</lpage>. <ext-link xlink:href="10.1163/18759866-BJA10014" ext-link-type="doi" xlink:type="simple">https://doi.org/10.1163/18759866-BJA10014</ext-link></mixed-citation></ref><ref id="B154"><mixed-citation xmlns:xlink="http://www.w3.org/1999/xlink" xlink:type="simple"><person-group><name name-style="western"><surname>Stout</surname><given-names>CC</given-names></name><name name-style="western"><surname>Pola</surname><given-names>M</given-names></name><name name-style="western"><surname>Valdés</surname><given-names>Á</given-names></name></person-group> (<year>2010</year>) <article-title>Phylogenetic analysis of <italic><tp:taxon-name><tp:taxon-name-part taxon-name-part-type="genus">Dendronotus</tp:taxon-name-part></tp:taxon-name></italic> nudibranchs with emphasis on northeastern Pacific species.</article-title><source>The Journal of Molluscan Studies</source><volume>76</volume>(<issue>4</issue>): <fpage>367</fpage>–<lpage>375</lpage>. <ext-link xlink:href="10.1093/mollus/eyq022" ext-link-type="doi" xlink:type="simple">https://doi.org/10.1093/mollus/eyq022</ext-link></mixed-citation></ref><ref id="B140"><mixed-citation xmlns:xlink="http://www.w3.org/1999/xlink" xlink:type="simple"><person-group><name name-style="western"><surname>Schrödl</surname><given-names>M</given-names></name></person-group> (<year>2003</year>) <source>Sea Slugs of Southern South America.</source><publisher-name>ConchBooks</publisher-name>, <publisher-loc>Hackenheim</publisher-loc>, <size units="page">165 pp</size>.</mixed-citation></ref><ref id="B92"><mixed-citation xmlns:xlink="http://www.w3.org/1999/xlink" xlink:type="simple"><person-group><name name-style="western"><surname>MacFarland</surname><given-names>FM</given-names></name></person-group> (<year>1966</year>) <article-title>Studies of opisthobranchiate mollusks of the Pacific coast of North America.</article-title><source>Memoirs of the California Academy of Sciences</source><volume>6</volume>: <fpage>1</fpage>–<lpage>72</lpage>.</mixed-citation></ref><ref id="B113"><mixed-citation xmlns:xlink="http://www.w3.org/1999/xlink" xlink:type="simple"><person-group><name name-style="western"><surname>Paredes</surname><given-names>C</given-names></name><name name-style="western"><surname>Huamán</surname><given-names>P</given-names></name><name name-style="western"><surname>Cardoso</surname><given-names>F</given-names></name><name name-style="western"><surname>Vivar</surname><given-names>R</given-names></name><name name-style="western"><surname>Vera</surname><given-names>V</given-names></name></person-group> (<year>1999</year>) <article-title>Estado actual del conocimiento de los moluscos acuáticos en el Perú.</article-title><source>Revista Peruana de Biología</source><volume>6</volume>(<issue>1</issue>): <fpage>005</fpage>–<lpage>047</lpage>. <ext-link xlink:href="10.15381/rpb.v6i1.8298" ext-link-type="doi" xlink:type="simple">https://doi.org/10.15381/rpb.v6i1.8298</ext-link></mixed-citation></ref><ref id="B44"><mixed-citation xmlns:xlink="http://www.w3.org/1999/xlink" xlink:type="simple"><person-group><name name-style="western"><surname>Ekimova</surname><given-names>I</given-names></name><name name-style="western"><surname>Korshunova</surname><given-names>T</given-names></name><name name-style="western"><surname>Schepetov</surname><given-names>D</given-names></name><name name-style="western"><surname>Neretina</surname><given-names>T</given-names></name><name name-style="western"><surname>Sanamyan</surname><given-names>N</given-names></name><name name-style="western"><surname>Martynov</surname><given-names>A</given-names></name></person-group> (<year>2015</year>) <article-title>Integrative systematics of northern and Arctic nudibranchs of the genus <italic><tp:taxon-name><tp:taxon-name-part taxon-name-part-type="genus">Dendronotus</tp:taxon-name-part></tp:taxon-name></italic> (<tp:taxon-name><tp:taxon-name-part taxon-name-part-type="phylum">Mollusca</tp:taxon-name-part></tp:taxon-name>, <tp:taxon-name><tp:taxon-name-part taxon-name-part-type="class">Gastropoda</tp:taxon-name-part></tp:taxon-name>), with descriptions of three new species.</article-title><source>Zoological Journal of the Linnean Society</source><volume>173</volume>(<issue>4</issue>): <fpage>841</fpage>–<lpage>886</lpage>. <ext-link xlink:href="10.1111/zoj.12214" ext-link-type="doi" xlink:type="simple">https://doi.org/10.1111/zoj.12214</ext-link></mixed-citation></ref></ref-list></tp:taxon-treatment>
