# Supplementary material for: ﻿Peruvian nudibranchs (Mollusca, Gastropoda, Heterobranchia): an updated literature review-based list of species
Source: Zookeys. 2023 Aug 23;1176:117–63. doi: 10.3897/zookeys.1176.103167 (PMC10468691; doi:10.3897/zookeys.1176.103167)
Supplement: XML Treatment for Doto uva [file zookeys.1176.103167-treatment7.xml]

<!DOCTYPE tp:taxon-treatment
  PUBLIC "-//TaxonX//DTD Taxonomic Treatment Publishing DTD v0 20100105//EN" "tax-treatment-NSO.dtd">
<tp:taxon-treatment xmlns:tp="http://www.plazi.org/taxpub"><tp:treatment-meta><kwd-group><label>Taxon classification</label><kwd>
                  <named-content content-type="kingdom">Animalia</named-content>
                </kwd><kwd>
                  <named-content content-type="order">Nudibranchia</named-content>
                </kwd><kwd>
                  <named-content content-type="family">Dotidae</named-content>
                </kwd></kwd-group><mixed-citation publication-type="journal"><person-group><name><surname>Grández</surname><given-names>Alessandra</given-names></name><name><surname>Ampuero</surname><given-names>André</given-names></name><name><surname>Barahona</surname><given-names>Sergio P.</given-names></name></person-group><article-title>﻿Peruvian nudibranchs (<tp:taxon-name><tp:taxon-name-part taxon-name-part-type="phylum">Mollusca</tp:taxon-name-part></tp:taxon-name>, <tp:taxon-name><tp:taxon-name-part taxon-name-part-type="class">Gastropoda</tp:taxon-name-part></tp:taxon-name>, <tp:taxon-name><tp:taxon-name-part taxon-name-part-type="superorder">Heterobranchia</tp:taxon-name-part></tp:taxon-name>): an updated literature review-based list of species</article-title><source>Zookeys</source><day>23</day><month>08</month><year>2023</year><volume>1176</volume><fpage>117</fpage><lpage>163</lpage><pub-id pub-id-type="doi">10.3897/zookeys.1176.103167</pub-id></mixed-citation></tp:treatment-meta><tp:nomenclature><label>﻿</label><tp:taxon-name>
                <object-id xmlns:xlink="http://www.w3.org/1999/xlink" content-type="arpha" xlink:type="simple">14F55CD0-1710-5D57-B74E-DBD045533397</object-id>
                <tp:taxon-name-part taxon-name-part-type="genus" reg="Doto">Doto</tp:taxon-name-part>
                <tp:taxon-name-part taxon-name-part-type="species" reg="uva">uva</tp:taxon-name-part>
              </tp:taxon-name><tp:taxon-authority>Er. Marcus, 1955</tp:taxon-authority><xref ref-type="bibr" rid="B163">Peruvian specimen photographs: Uribe et al. (2013)</xref><xref ref-type="bibr" rid="B143">, Schrödl and Hooker (2014) Common name: Grape-cluster Nudibranch</xref></tp:nomenclature><tp:treatment-sec sec-type="habitat" id="SECID0EM5AK"><title>Habitat.</title><p>Benthic.</p></tp:treatment-sec><tp:treatment-sec sec-type="Depth" id="SECID0ER5AK"><title>Depth.</title><p>0–15 m (<xref ref-type="bibr" rid="B143">Schrödl and Hooker 2014</xref>).</p></tp:treatment-sec><tp:treatment-sec sec-type="type material" id="SECID0E25AK"><title>Type material.</title><p>Not available.</p></tp:treatment-sec><tp:treatment-sec sec-type="distribution" id="SECID0EA6AK"><title>Distribution.</title><p>Amphi-South American. On the Pacific side of South America, it extends from Callao (Peru, 12°S) to Comau Fjord (Chile, 42°S) (<xref ref-type="bibr" rid="B146">Schrödl et al. 2005</xref>). On the Atlantic side it ranges from San Matías gulf (Argentina, 41°26'S) (<xref ref-type="bibr" rid="B29">Cetra and Roche 2023</xref>) to Sao Paulo (Brazil, 21°S) (<xref ref-type="bibr" rid="B94">Marcus 1959</xref>).</p></tp:treatment-sec><tp:treatment-sec sec-type="Sampling/reporting sites" id="SECID0ES6AK"><title>Sampling/reporting sites.</title><p>In Peru, it was reported in Callao (12°S), San Juan de Marcona (15°21′S), Islas Ballestas (13°44′S) (<xref ref-type="bibr" rid="B143">Schrödl and Hooker 2014</xref>) and Independencia Bay (14°14'S) (<xref ref-type="bibr" rid="B163">Uribe et al. 2013</xref>). In Chile, it was collected in Tocopilla (22°05'S), La Herradura (Coquimbo, 29°59′S), Tongoy (Coquimbo, 30°15′S) (<xref ref-type="bibr" rid="B51">Fischer and Cervera 2005b</xref>), Coliumo Bay (36°32'S) (<xref ref-type="bibr" rid="B140">Schrödl 2003</xref>), Canal de Calbuco (41°45'S) (<xref ref-type="bibr" rid="B94">Marcus 1959</xref>), and in Comau Fjord (42°22′S) (<xref ref-type="bibr" rid="B146">Schrödl et al. 2005</xref>). In Argentina, it was collected in San Matías Gulf (Patagonia, 41°30′S) (<xref ref-type="bibr" rid="B29">Cetra and Roche 2023</xref>). In Brazil, it was reported in Sao Paulo (21°21'S) (<xref ref-type="bibr" rid="B94">Marcus 1959</xref>).</p></tp:treatment-sec><tp:treatment-sec sec-type="remarks" id="SECID0EYABK"><title>Remarks.</title><p>Molecular studies are needed to clarify the genetic identities of the populations on both sides of South America (<xref ref-type="bibr" rid="B140">Schrödl 2003</xref>; <xref ref-type="bibr" rid="B163">Uribe et al. 2013</xref>).</p><p>
                <bold>Family <tp:taxon-name><tp:taxon-name-part taxon-name-part-type="family">Hancockiidae</tp:taxon-name-part></tp:taxon-name> MacFarland, 1923</bold>
              </p></tp:treatment-sec><ref-list><ref id="B163"><mixed-citation xmlns:xlink="http://www.w3.org/1999/xlink" xlink:type="simple"><person-group><name name-style="western"><surname>Uribe</surname><given-names>RA</given-names></name><name name-style="western"><surname>Nakamura</surname><given-names>K</given-names></name><name name-style="western"><surname>Indacochea</surname><given-names>A</given-names></name><name name-style="western"><surname>Pacheco</surname><given-names>AS</given-names></name><name name-style="western"><surname>Hooker</surname><given-names>Y</given-names></name><name name-style="western"><surname>Schrödl</surname><given-names>M</given-names></name></person-group> (<year>2013</year>) <article-title>A review on the diversity and distribution of opisthobranch gastropods from Peru, with the addition of three new records.</article-title><source>Spixiana</source><volume>36</volume>(<issue>1</issue>): <fpage>43</fpage>–<lpage>60</lpage>.</mixed-citation></ref><ref id="B143"><mixed-citation xmlns:xlink="http://www.w3.org/1999/xlink" xlink:type="simple"><person-group><name name-style="western"><surname>Schrödl</surname><given-names>M</given-names></name><name name-style="western"><surname>Hooker</surname><given-names>Y</given-names></name></person-group> (<year>2014</year>) <article-title>Sea slugs of Peru: Peruvian-Chilean faunal elements.</article-title><source>Spixiana</source><volume>37</volume>(<issue>1</issue>): <fpage>45</fpage>–<lpage>59</lpage>.</mixed-citation></ref><ref id="B146"><mixed-citation xmlns:xlink="http://www.w3.org/1999/xlink" xlink:type="simple"><person-group><name name-style="western"><surname>Schrödl</surname><given-names>M</given-names></name><name name-style="western"><surname>Alarcón</surname><given-names>MA</given-names></name><name name-style="western"><surname>Bedriñana</surname><given-names>LR</given-names></name><name name-style="western"><surname>Bravo</surname><given-names>FJ</given-names></name><name name-style="western"><surname>Bustamante</surname><given-names>CM</given-names></name><name name-style="western"><surname>Carvalho</surname><given-names>R</given-names></name><name name-style="western"><surname>Försterra</surname><given-names>G</given-names></name><name name-style="western"><surname>Gallardo</surname><given-names>C</given-names></name><name name-style="western"><surname>Häussermann</surname><given-names>V</given-names></name><name name-style="western"><surname>Salmen</surname><given-names>A</given-names></name></person-group> (<year>2005</year>) <article-title>Nudipleura (<tp:taxon-name><tp:taxon-name-part taxon-name-part-type="class">Gastropoda</tp:taxon-name-part></tp:taxon-name>: <tp:taxon-name><tp:taxon-name-part taxon-name-part-type="subclass">Opisthobranchia</tp:taxon-name-part></tp:taxon-name>) from the southern Chilean Comau Fjord, with redescription of <italic><tp:taxon-name><tp:taxon-name-part taxon-name-part-type="genus">Polycera</tp:taxon-name-part><tp:taxon-name-part taxon-name-part-type="species">priva</tp:taxon-name-part></tp:taxon-name></italic> Marcus, 1959.</article-title><source>Vita Malacologica</source><volume>3</volume>: <fpage>23</fpage>–<lpage>33</lpage>.</mixed-citation></ref><ref id="B29"><mixed-citation xmlns:xlink="http://www.w3.org/1999/xlink" xlink:type="simple"><person-group><name name-style="western"><surname>Cetra</surname><given-names>N</given-names></name><name name-style="western"><surname>Roche</surname><given-names>A</given-names></name></person-group> (<year>2023</year>) <article-title><tp:taxon-name><tp:taxon-name-part taxon-name-part-type="order">Nudibranchia</tp:taxon-name-part></tp:taxon-name> (<tp:taxon-name><tp:taxon-name-part taxon-name-part-type="phylum">Mollusca</tp:taxon-name-part></tp:taxon-name>: <tp:taxon-name><tp:taxon-name-part taxon-name-part-type="class">Gastropoda</tp:taxon-name-part></tp:taxon-name>) from San Matías Gulf, Northern Argentine Patagonia.</article-title><source>Zootaxa</source><volume>5244</volume>(<issue>5</issue>): <fpage>455</fpage>–<lpage>473</lpage>. <ext-link xlink:href="10.11646/zootaxa.5244.5.3" ext-link-type="doi" xlink:type="simple">https://doi.org/10.11646/zootaxa.5244.5.3</ext-link></mixed-citation></ref><ref id="B94"><mixed-citation xmlns:xlink="http://www.w3.org/1999/xlink" xlink:type="simple"><person-group><name name-style="western"><surname>Marcus</surname><given-names>E</given-names></name></person-group> (<year>1959</year>) <tp:taxon-name><tp:taxon-name-part taxon-name-part-type="superfamily">Lamellariacea</tp:taxon-name-part></tp:taxon-name> und <tp:taxon-name><tp:taxon-name-part taxon-name-part-type="subclass">Opisthobranchia</tp:taxon-name-part></tp:taxon-name>. Reports from the Lund University Chile expedition 1948–1949, No. 36. Vol. 55(9): 1–133. Lunds Universitets Arsskrift (Ny Foljd).</mixed-citation></ref><ref id="B51"><mixed-citation xmlns:xlink="http://www.w3.org/1999/xlink" xlink:type="simple"><person-group><name name-style="western"><surname>Fischer</surname><given-names>MA</given-names></name><name name-style="western"><surname>Cervera</surname><given-names>JL</given-names></name></person-group> (<year>2005b</year>) <article-title>Checklist of the opisthobranchs (<tp:taxon-name><tp:taxon-name-part taxon-name-part-type="phylum">Mollusca</tp:taxon-name-part></tp:taxon-name>: <tp:taxon-name><tp:taxon-name-part taxon-name-part-type="class">Gastropoda</tp:taxon-name-part></tp:taxon-name>) from the Chilean coast deposited at the "Colección de Flora y Fauna Profesor Patricio Sanchez Reyes, Pontificia Universidad Católica de Chile".</article-title><source>Iberus : Revista de la Sociedad Espanola de Malacologia</source><volume>23</volume>(<issue>2</issue>): <fpage>165</fpage>–<lpage>181</lpage>.</mixed-citation></ref><ref id="B140"><mixed-citation xmlns:xlink="http://www.w3.org/1999/xlink" xlink:type="simple"><person-group><name name-style="western"><surname>Schrödl</surname><given-names>M</given-names></name></person-group> (<year>2003</year>) <source>Sea Slugs of Southern South America.</source><publisher-name>ConchBooks</publisher-name>, <publisher-loc>Hackenheim</publisher-loc>, <size units="page">165 pp</size>.</mixed-citation></ref></ref-list></tp:taxon-treatment>
