# Supplementary material for: ﻿Peruvian nudibranchs (Mollusca, Gastropoda, Heterobranchia): an updated literature review-based list of species
Source: Zookeys. 2023 Aug 23;1176:117–63. doi: 10.3897/zookeys.1176.103167 (PMC10468691; doi:10.3897/zookeys.1176.103167)
Supplement: XML Treatment for Hancockia schoeferti [file zookeys.1176.103167-treatment8.xml]

<!DOCTYPE tp:taxon-treatment
  PUBLIC "-//TaxonX//DTD Taxonomic Treatment Publishing DTD v0 20100105//EN" "tax-treatment-NSO.dtd">
<tp:taxon-treatment xmlns:tp="http://www.plazi.org/taxpub"><tp:treatment-meta><kwd-group><label>Taxon classification</label><kwd>
                  <named-content content-type="kingdom">Animalia</named-content>
                </kwd><kwd>
                  <named-content content-type="order">Nudibranchia</named-content>
                </kwd><kwd>
                  <named-content content-type="family">Hancockiidae</named-content>
                </kwd></kwd-group><mixed-citation publication-type="journal"><person-group><name><surname>Grández</surname><given-names>Alessandra</given-names></name><name><surname>Ampuero</surname><given-names>André</given-names></name><name><surname>Barahona</surname><given-names>Sergio P.</given-names></name></person-group><article-title>﻿Peruvian nudibranchs (<tp:taxon-name><tp:taxon-name-part taxon-name-part-type="phylum">Mollusca</tp:taxon-name-part></tp:taxon-name>, <tp:taxon-name><tp:taxon-name-part taxon-name-part-type="class">Gastropoda</tp:taxon-name-part></tp:taxon-name>, <tp:taxon-name><tp:taxon-name-part taxon-name-part-type="superorder">Heterobranchia</tp:taxon-name-part></tp:taxon-name>): an updated literature review-based list of species</article-title><source>Zookeys</source><day>23</day><month>08</month><year>2023</year><volume>1176</volume><fpage>117</fpage><lpage>163</lpage><pub-id pub-id-type="doi">10.3897/zookeys.1176.103167</pub-id></mixed-citation></tp:treatment-meta><tp:nomenclature><label>﻿</label><tp:taxon-name>
                <object-id xmlns:xlink="http://www.w3.org/1999/xlink" content-type="arpha" xlink:type="simple">F6A322B3-0DFB-5CBA-95E2-D234241F1162</object-id>
                <tp:taxon-name-part taxon-name-part-type="genus" reg="Hancockia">Hancockia</tp:taxon-name-part>
                <tp:taxon-name-part taxon-name-part-type="species" reg="schoeferti">schoeferti</tp:taxon-name-part>
              </tp:taxon-name><tp:taxon-authority>Schrödl, 1999</tp:taxon-authority><xref ref-type="bibr" rid="B143">Peruvian specimen photograph: Schrödl and Hooker (2014)</xref></tp:nomenclature><tp:treatment-sec sec-type="habitat" id="SECID0EZCBK"><title>Habitat.</title><p>Benthic.</p></tp:treatment-sec><tp:treatment-sec sec-type="Depth" id="SECID0E5CBK"><title>Depth.</title><p>0–3 m (<xref ref-type="bibr" rid="B143">Schrödl and Hooker 2014</xref>).</p></tp:treatment-sec><tp:treatment-sec sec-type="type material" id="SECID0EIDBK"><title>Type material.</title><p>Holotype <named-content xmlns:xlink="http://www.w3.org/1999/xlink" content-type="dwc:institutional_code" xlink:title="The Bavarian State Collection of Zoology" xlink:href="http://grbio.org/institution/bavarian-state-collection-zoology" xlink:type="simple">ZSM</named-content> Moll 19983471—Coliumo Bay (36°32'S), Chile (<xref ref-type="bibr" rid="B136">Schrödl 1999a</xref>).</p></tp:treatment-sec><tp:treatment-sec sec-type="distribution" id="SECID0EWDBK"><title>Distribution.</title><p>San Juan de Marcona, Peru (15°21′S) (<xref ref-type="bibr" rid="B143">Schrödl and Hooker 2014</xref>) and southern Chile (37–43°S) (<xref ref-type="bibr" rid="B141">Schrödl 2009</xref>).</p></tp:treatment-sec><tp:treatment-sec sec-type="Sampling/reporting sites" id="SECID0EEEBK"><title>Sampling/reporting sites.</title><p>In Peru, it was reported for the first time in San Juan de Marcona (Ica, 15°21′S) (<xref ref-type="bibr" rid="B143">Schrödl and Hooker 2014</xref>). In Chile, it was reported in Coliumo Bay (36°32'S) and Queule (39°23'S) (<xref ref-type="bibr" rid="B136">Schrödl 1999a</xref>).</p><p>
                <bold>Family <tp:taxon-name><tp:taxon-name-part taxon-name-part-type="family">Phylliroidae</tp:taxon-name-part></tp:taxon-name> Menke, 1830</bold>
              </p></tp:treatment-sec><ref-list><ref id="B143"><mixed-citation xmlns:xlink="http://www.w3.org/1999/xlink" xlink:type="simple"><person-group><name name-style="western"><surname>Schrödl</surname><given-names>M</given-names></name><name name-style="western"><surname>Hooker</surname><given-names>Y</given-names></name></person-group> (<year>2014</year>) <article-title>Sea slugs of Peru: Peruvian-Chilean faunal elements.</article-title><source>Spixiana</source><volume>37</volume>(<issue>1</issue>): <fpage>45</fpage>–<lpage>59</lpage>.</mixed-citation></ref><ref id="B136"><mixed-citation xmlns:xlink="http://www.w3.org/1999/xlink" xlink:type="simple"><person-group><name name-style="western"><surname>Schrödl</surname><given-names>M</given-names></name></person-group> (<year>1999a</year>) <article-title><italic><tp:taxon-name><tp:taxon-name-part taxon-name-part-type="genus">Hancockia</tp:taxon-name-part><tp:taxon-name-part taxon-name-part-type="species">schoeferti</tp:taxon-name-part></tp:taxon-name></italic> spec. nov., a new dendronotoidean nudibranch species from central Chile (<tp:taxon-name><tp:taxon-name-part taxon-name-part-type="class">Gastropoda</tp:taxon-name-part></tp:taxon-name>, <tp:taxon-name><tp:taxon-name-part taxon-name-part-type="order">Nudibranchia</tp:taxon-name-part></tp:taxon-name>, <tp:taxon-name><tp:taxon-name-part taxon-name-part-type="family">Hancockiidae</tp:taxon-name-part></tp:taxon-name>).</article-title><source>Spixiana</source><volume>22</volume>: <fpage>247</fpage>–<lpage>254</lpage>.</mixed-citation></ref><ref id="B141"><mixed-citation xmlns:xlink="http://www.w3.org/1999/xlink" xlink:type="simple"><person-group><name name-style="western"><surname>Schrödl</surname><given-names>M</given-names></name></person-group> (<year>2009</year>) <article-title><tp:taxon-name><tp:taxon-name-part taxon-name-part-type="subclass">Opisthobranchia</tp:taxon-name-part></tp:taxon-name> – Babosas de Mar.</article-title> In: <person-group><name name-style="western"><surname>G</surname><given-names>Försterra</given-names></name></person-group> (<role>Eds</role>) <issue-title>Fauna Marina Bentónica de la Patagonia Chilena.</issue-title><source>Nature in Focus, Chile</source>, <fpage>505</fpage>–<lpage>542</lpage>.</mixed-citation></ref></ref-list></tp:taxon-treatment>
