# Supplementary material for: ﻿Peruvian nudibranchs (Mollusca, Gastropoda, Heterobranchia): an updated literature review-based list of species
Source: Zookeys. 2023 Aug 23;1176:117–63. doi: 10.3897/zookeys.1176.103167 (PMC10468691; doi:10.3897/zookeys.1176.103167)
Supplement: XML Treatment for Cephalopyge trematoides [file zookeys.1176.103167-treatment9.xml]

<!DOCTYPE tp:taxon-treatment
  PUBLIC "-//TaxonX//DTD Taxonomic Treatment Publishing DTD v0 20100105//EN" "tax-treatment-NSO.dtd">
<tp:taxon-treatment xmlns:tp="http://www.plazi.org/taxpub"><tp:treatment-meta><kwd-group><label>Taxon classification</label><kwd>
                  <named-content content-type="kingdom">Animalia</named-content>
                </kwd><kwd>
                  <named-content content-type="order">Nudibranchia</named-content>
                </kwd><kwd>
                  <named-content content-type="family">Phylliroidae</named-content>
                </kwd></kwd-group><mixed-citation publication-type="journal"><person-group><name><surname>Grández</surname><given-names>Alessandra</given-names></name><name><surname>Ampuero</surname><given-names>André</given-names></name><name><surname>Barahona</surname><given-names>Sergio P.</given-names></name></person-group><article-title>﻿Peruvian nudibranchs (<tp:taxon-name><tp:taxon-name-part taxon-name-part-type="phylum">Mollusca</tp:taxon-name-part></tp:taxon-name>, <tp:taxon-name><tp:taxon-name-part taxon-name-part-type="class">Gastropoda</tp:taxon-name-part></tp:taxon-name>, <tp:taxon-name><tp:taxon-name-part taxon-name-part-type="superorder">Heterobranchia</tp:taxon-name-part></tp:taxon-name>): an updated literature review-based list of species</article-title><source>Zookeys</source><day>23</day><month>08</month><year>2023</year><volume>1176</volume><fpage>117</fpage><lpage>163</lpage><pub-id pub-id-type="doi">10.3897/zookeys.1176.103167</pub-id></mixed-citation></tp:treatment-meta><tp:nomenclature><label>﻿</label><tp:taxon-name>
                <object-id xmlns:xlink="http://www.w3.org/1999/xlink" content-type="arpha" xlink:type="simple">0A017E29-E5EE-54A1-B5DC-EA82C0DC5642</object-id>
                <tp:taxon-name-part taxon-name-part-type="genus" reg="Cephalopyge">Cephalopyge</tp:taxon-name-part>
                <tp:taxon-name-part taxon-name-part-type="species" reg="trematoides">trematoides</tp:taxon-name-part>
              </tp:taxon-name><tp:taxon-authority>(Chun, 1889)</tp:taxon-authority><xref ref-type="bibr" rid="B122">Peruvian specimen photograph: Quesquen (2017)</xref></tp:nomenclature><tp:treatment-sec sec-type="habitat" id="SECID0EFGBK"><title>Habitat.</title><p>Pelagic.</p></tp:treatment-sec><tp:treatment-sec sec-type="Depth" id="SECID0EKGBK"><title>Depth.</title><p>40 m (<xref ref-type="bibr" rid="B48">Fernández-Alamo 1997</xref>).</p></tp:treatment-sec><tp:treatment-sec sec-type="type material" id="SECID0EUGBK"><title>Type material.</title><p>Not available.</p></tp:treatment-sec><tp:treatment-sec sec-type="distribution" id="SECID0EZGBK"><title>Distribution.</title><p>Circumtropical (<xref ref-type="bibr" rid="B175">van der Spoel et al. 1997</xref>).</p></tp:treatment-sec><tp:treatment-sec sec-type="Sampling/reporting sites" id="SECID0EDHBK"><title>Sampling/reporting sites.</title><p>In Peru, it was reported in Piura (<xref ref-type="bibr" rid="B122">Quesquen 2017</xref>). It was also reported in the Canary Islands and Cape Verde (<xref ref-type="bibr" rid="B71">Hernández et al. 2001</xref>, <xref ref-type="bibr" rid="B72">2017</xref>), New South Wales (<xref ref-type="bibr" rid="B153">Steinberg 1956</xref>), Gulf of California (<xref ref-type="bibr" rid="B48">Fernández-Alamo 1997</xref>), and central and northern Chilean coast (<xref ref-type="bibr" rid="B159">Tokioka 1963</xref>).</p></tp:treatment-sec><tp:treatment-sec sec-type="remarks" id="SECID0EBIBK"><title>Remarks.</title><p>Originally described as <italic><tp:taxon-name><tp:taxon-name-part taxon-name-part-type="genus" reg="Phylliroe">Phylliroe</tp:taxon-name-part><tp:taxon-name-part taxon-name-part-type="species" reg="trematoides">trematoides</tp:taxon-name-part></tp:taxon-name></italic> Chun, 1889. The samples described in <xref ref-type="bibr" rid="B122">Quesquen (2017)</xref> were reported in grey literature (<xref ref-type="bibr" rid="B121">Quesquen 2008</xref>) and had been previously reported by <xref ref-type="bibr" rid="B123">Quesquen and Guzmán (1999)</xref>.</p></tp:treatment-sec><ref-list><ref id="B122"><mixed-citation xmlns:xlink="http://www.w3.org/1999/xlink" xlink:type="simple"><person-group><name name-style="western"><surname>Quesquen</surname><given-names>R</given-names></name></person-group> (<year>2017</year>) <article-title>Moluscos gasterópodos holoplanctónicos en el mar peruano recolectados entre 1994 y 2005.</article-title><source>Boletín Instituto del Mar del Perú</source><volume>32</volume>(<issue>2</issue>): <fpage>260</fpage>–<lpage>308</lpage>. <ext-link xlink:href="https://repositorio.imarpe.gob.pe/handle/20.500.12958/3204" ext-link-type="uri" xlink:type="simple">https://repositorio.imarpe.gob.pe/handle/20.500.12958/3204</ext-link></mixed-citation></ref><ref id="B48"><mixed-citation xmlns:xlink="http://www.w3.org/1999/xlink" xlink:type="simple"><person-group><name name-style="western"><surname>Fernández-Alamo</surname><given-names>A</given-names></name></person-group> (<year>1997</year>) <article-title>Distribución horizontal y vertical de <italic><tp:taxon-name><tp:taxon-name-part taxon-name-part-type="genus">Phylliroe</tp:taxon-name-part><tp:taxon-name-part taxon-name-part-type="species">bucephala</tp:taxon-name-part></tp:taxon-name></italic> y <italic><tp:taxon-name><tp:taxon-name-part taxon-name-part-type="genus">Cephalopyge</tp:taxon-name-part><tp:taxon-name-part taxon-name-part-type="species">trematoides</tp:taxon-name-part></tp:taxon-name></italic> (Opistobranchia-<tp:taxon-name><tp:taxon-name-part taxon-name-part-type="order">Nudibranchia</tp:taxon-name-part></tp:taxon-name>) en el Golfo de California.</article-title><source>Hidrobiológica</source><volume>7</volume>: <fpage>75</fpage>–<lpage>80</lpage>.</mixed-citation></ref><ref id="B175"><mixed-citation xmlns:xlink="http://www.w3.org/1999/xlink" xlink:type="simple"><person-group><name name-style="western"><surname>van der Spoel</surname><given-names>S</given-names></name><name name-style="western"><surname>Newman</surname><given-names>LJ</given-names></name><name name-style="western"><surname>Estep</surname><given-names>KW</given-names></name></person-group> (<year>1997</year>) Pelagic Molluscs of the World. Expert-Center for Taxonomic Identification, Amsterdam. World Biodiversity Database. CD-ROM Series.</mixed-citation></ref><ref id="B71"><mixed-citation xmlns:xlink="http://www.w3.org/1999/xlink" xlink:type="simple"><person-group><name name-style="western"><surname>Hernández</surname><given-names>F</given-names></name><name name-style="western"><surname>Navarro</surname><given-names>SJ</given-names></name><name name-style="western"><surname>Fernández-Alamo</surname><given-names>MA</given-names></name><name name-style="western"><surname>Tejera</surname><given-names>E</given-names></name><name name-style="western"><surname>Arbelo</surname><given-names>E</given-names></name></person-group> (<year>2001</year>) <article-title>Sobre la presencia de moluscos nudibranquios planctónicos en el archipiélago de Cabo Verde.</article-title><source>Revista de la Academia Canaria de Ciencias</source><volume>12</volume>: <fpage>49</fpage>–<lpage>54</lpage>.</mixed-citation></ref><ref id="B72"><mixed-citation xmlns:xlink="http://www.w3.org/1999/xlink" xlink:type="simple"><person-group><name name-style="western"><surname>Hernández</surname><given-names>F</given-names></name><name name-style="western"><surname>de Vera</surname><given-names>A</given-names></name><name name-style="western"><surname>Soldevilla</surname><given-names>FL</given-names></name><name name-style="western"><surname>García-Talavera</surname><given-names>F</given-names></name><name name-style="western"><surname>Collazo</surname><given-names>N</given-names></name><name name-style="western"><surname>Fraile-Nuez</surname><given-names>E</given-names></name></person-group> (<year>2017</year>) Scientific note on the presence of <italic><tp:taxon-name><tp:taxon-name-part taxon-name-part-type="genus">Cephalopyge</tp:taxon-name-part><tp:taxon-name-part taxon-name-part-type="species">trematoides</tp:taxon-name-part></tp:taxon-name></italic> (Chun, 1889) from Canary Islands waters. Spixiana 40: 6.</mixed-citation></ref><ref id="B153"><mixed-citation xmlns:xlink="http://www.w3.org/1999/xlink" xlink:type="simple"><person-group><name name-style="western"><surname>Steinberg</surname><given-names>JE</given-names></name></person-group> (<year>1956</year>) <article-title>The pelagic nudibranch, <italic><tp:taxon-name><tp:taxon-name-part taxon-name-part-type="genus">Cephalopyge</tp:taxon-name-part><tp:taxon-name-part taxon-name-part-type="species">trematoides</tp:taxon-name-part></tp:taxon-name></italic> (Chun, 1889), in New South Wales with a note on other species in this genus.</article-title><source>Proceedings of the Linnean Society of New South Wales</source><volume>81</volume>: <fpage>184</fpage>–<lpage>192</lpage>.</mixed-citation></ref><ref id="B159"><mixed-citation xmlns:xlink="http://www.w3.org/1999/xlink" xlink:type="simple"><person-group><name name-style="western"><surname>Tokioka</surname><given-names>T</given-names></name></person-group> (<year>1963</year>) <article-title>Notes on <italic><tp:taxon-name><tp:taxon-name-part taxon-name-part-type="genus">Cephalopyge</tp:taxon-name-part><tp:taxon-name-part taxon-name-part-type="species">trematoides</tp:taxon-name-part></tp:taxon-name></italic> (Chun) collected off the central and northern Chilean coast (<tp:taxon-name><tp:taxon-name-part taxon-name-part-type="order">Nudibranchia</tp:taxon-name-part></tp:taxon-name>: <tp:taxon-name><tp:taxon-name-part taxon-name-part-type="family">Phyllirhoidae</tp:taxon-name-part></tp:taxon-name>).</article-title><source>Publications of the Seto Marine Biological Laboratory</source><volume>11</volume>(<issue>2</issue>): <fpage>373</fpage>–<lpage>387</lpage>. <ext-link xlink:href="10.5134/175337" ext-link-type="doi" xlink:type="simple">https://doi.org/10.5134/175337</ext-link></mixed-citation></ref><ref id="B121"><mixed-citation xmlns:xlink="http://www.w3.org/1999/xlink" xlink:type="simple"><person-group><name name-style="western"><surname>Quesquen</surname><given-names>R</given-names></name></person-group> (<year>2008</year>) Nudibranquios holoplanctónicos (Familia <tp:taxon-name><tp:taxon-name-part taxon-name-part-type="family">Phylliroidae</tp:taxon-name-part></tp:taxon-name> Ferussac, 1821) en el mar peruano. Libro de Resúmenes, 280.</mixed-citation></ref><ref id="B123"><mixed-citation xmlns:xlink="http://www.w3.org/1999/xlink" xlink:type="simple"><person-group><name name-style="western"><surname>Quesquen</surname><given-names>R</given-names></name><name name-style="western"><surname>Guzmán</surname><given-names>S</given-names></name></person-group> (<year>1999</year>) Nuevo registro de <italic><tp:taxon-name><tp:taxon-name-part taxon-name-part-type="genus">Phylliroe</tp:taxon-name-part><tp:taxon-name-part taxon-name-part-type="species">bucephala</tp:taxon-name-part></tp:taxon-name></italic> (<tp:taxon-name><tp:taxon-name-part taxon-name-part-type="phylum">Mollusca</tp:taxon-name-part></tp:taxon-name>, <tp:taxon-name><tp:taxon-name-part taxon-name-part-type="class">Gastropoda</tp:taxon-name-part></tp:taxon-name>: <tp:taxon-name><tp:taxon-name-part taxon-name-part-type="order">Nudibranchia</tp:taxon-name-part></tp:taxon-name>) para el mar peruano In: Tresierra A, Culquichicon Z (Eds) VIII Congreso Latinoamericano sobre Ciencias del Mar, Trujillo, 374–375.</mixed-citation></ref></ref-list></tp:taxon-treatment>
