# Supplementary material for: ﻿Peruvian nudibranchs (Mollusca, Gastropoda, Heterobranchia): an updated literature review-based list of species
Source: Zookeys. 2023 Aug 23;1176:117–63. doi: 10.3897/zookeys.1176.103167 (PMC10468691; doi:10.3897/zookeys.1176.103167)
Supplement: XML Treatment for Phylliroe bucephala [file zookeys.1176.103167-treatment10.xml]

<!DOCTYPE tp:taxon-treatment
  PUBLIC "-//TaxonX//DTD Taxonomic Treatment Publishing DTD v0 20100105//EN" "tax-treatment-NSO.dtd">
<tp:taxon-treatment xmlns:tp="http://www.plazi.org/taxpub"><tp:treatment-meta><kwd-group><label>Taxon classification</label><kwd>
                  <named-content content-type="kingdom">Animalia</named-content>
                </kwd><kwd>
                  <named-content content-type="order">Nudibranchia</named-content>
                </kwd><kwd>
                  <named-content content-type="family">Phylliroidae</named-content>
                </kwd></kwd-group><mixed-citation publication-type="journal"><person-group><name><surname>Grández</surname><given-names>Alessandra</given-names></name><name><surname>Ampuero</surname><given-names>André</given-names></name><name><surname>Barahona</surname><given-names>Sergio P.</given-names></name></person-group><article-title>﻿Peruvian nudibranchs (<tp:taxon-name><tp:taxon-name-part taxon-name-part-type="phylum">Mollusca</tp:taxon-name-part></tp:taxon-name>, <tp:taxon-name><tp:taxon-name-part taxon-name-part-type="class">Gastropoda</tp:taxon-name-part></tp:taxon-name>, <tp:taxon-name><tp:taxon-name-part taxon-name-part-type="superorder">Heterobranchia</tp:taxon-name-part></tp:taxon-name>): an updated literature review-based list of species</article-title><source>Zookeys</source><day>23</day><month>08</month><year>2023</year><volume>1176</volume><fpage>117</fpage><lpage>163</lpage><pub-id pub-id-type="doi">10.3897/zookeys.1176.103167</pub-id></mixed-citation></tp:treatment-meta><tp:nomenclature><label>﻿</label><tp:taxon-name>
                <object-id xmlns:xlink="http://www.w3.org/1999/xlink" content-type="arpha" xlink:type="simple">811F9E2F-C14C-5B59-B25E-2512ED5151BA</object-id>
                <tp:taxon-name-part taxon-name-part-type="genus" reg="Phylliroe">Phylliroe</tp:taxon-name-part>
                <tp:taxon-name-part taxon-name-part-type="species" reg="bucephala">bucephala</tp:taxon-name-part>
              </tp:taxon-name><tp:taxon-authority>Lamarck, 1816</tp:taxon-authority><xref ref-type="bibr" rid="B122">Peruvian specimen photograph: Quesquen (2017)</xref></tp:nomenclature><tp:treatment-sec sec-type="habitat" id="SECID0EHKBK"><title>Habitat.</title><p>Pelagic.</p></tp:treatment-sec><tp:treatment-sec sec-type="Depth" id="SECID0EMKBK"><title>Depth.</title><p>40–60 m (<xref ref-type="bibr" rid="B48">Fernández-Alamo 1997</xref>).</p></tp:treatment-sec><tp:treatment-sec sec-type="type material" id="SECID0EWKBK"><title>Type material.</title><p>Not available.</p></tp:treatment-sec><tp:treatment-sec sec-type="distribution" id="SECID0E2KBK"><title>Distribution.</title><p>Circumtropical (<xref ref-type="bibr" rid="B175">van der Spoel et al. 1997</xref>).</p></tp:treatment-sec><tp:treatment-sec sec-type="Sampling/reporting sites" id="SECID0EFLBK"><title>Sampling/reporting sites.</title><p>In Peru, it was reported in Tumbes and Piura (<xref ref-type="bibr" rid="B122">Quesquen 2017</xref>). It was also reported in the Canary Islands (<xref ref-type="bibr" rid="B70">Hernández and Jiménez 1996</xref>), off the coasts of Florida and Bermuda (<xref ref-type="bibr" rid="B1">Abbott 1974</xref>), in northeastern Atlantic waters near the African coast (<xref ref-type="bibr" rid="B174">van der Spoel 1970</xref>), and in the western Atlantic Ocean (<xref ref-type="bibr" rid="B152">Spencer et al. 2009</xref>). In the Mediterranean Sea there are reports from France and Syria (<xref ref-type="bibr" rid="B41">Durgham et al. 2016</xref>; <xref ref-type="bibr" rid="B40">Durgham and Ikhtiyar 2020</xref>; <xref ref-type="bibr" rid="B119">Pruvot-Fol 1954</xref>). Recorded south of the Pacific Ocean in Australia and New Zealand (<xref ref-type="bibr" rid="B118">Powell 1979</xref>; <xref ref-type="bibr" rid="B151">Spencer and Willan 1995</xref>). In the Indo-Pacific it has been reported from Vietnam (<xref ref-type="bibr" rid="B130">Sachidhanandam et al. 2000</xref>).</p><p>
                <bold>Family <tp:taxon-name><tp:taxon-name-part taxon-name-part-type="family">Cuthonidae</tp:taxon-name-part></tp:taxon-name> Odhner, 1934</bold>
              </p></tp:treatment-sec><ref-list><ref id="B122"><mixed-citation xmlns:xlink="http://www.w3.org/1999/xlink" xlink:type="simple"><person-group><name name-style="western"><surname>Quesquen</surname><given-names>R</given-names></name></person-group> (<year>2017</year>) <article-title>Moluscos gasterópodos holoplanctónicos en el mar peruano recolectados entre 1994 y 2005.</article-title><source>Boletín Instituto del Mar del Perú</source><volume>32</volume>(<issue>2</issue>): <fpage>260</fpage>–<lpage>308</lpage>. <ext-link xlink:href="https://repositorio.imarpe.gob.pe/handle/20.500.12958/3204" ext-link-type="uri" xlink:type="simple">https://repositorio.imarpe.gob.pe/handle/20.500.12958/3204</ext-link></mixed-citation></ref><ref id="B48"><mixed-citation xmlns:xlink="http://www.w3.org/1999/xlink" xlink:type="simple"><person-group><name name-style="western"><surname>Fernández-Alamo</surname><given-names>A</given-names></name></person-group> (<year>1997</year>) <article-title>Distribución horizontal y vertical de <italic><tp:taxon-name><tp:taxon-name-part taxon-name-part-type="genus">Phylliroe</tp:taxon-name-part><tp:taxon-name-part taxon-name-part-type="species">bucephala</tp:taxon-name-part></tp:taxon-name></italic> y <italic><tp:taxon-name><tp:taxon-name-part taxon-name-part-type="genus">Cephalopyge</tp:taxon-name-part><tp:taxon-name-part taxon-name-part-type="species">trematoides</tp:taxon-name-part></tp:taxon-name></italic> (Opistobranchia-<tp:taxon-name><tp:taxon-name-part taxon-name-part-type="order">Nudibranchia</tp:taxon-name-part></tp:taxon-name>) en el Golfo de California.</article-title><source>Hidrobiológica</source><volume>7</volume>: <fpage>75</fpage>–<lpage>80</lpage>.</mixed-citation></ref><ref id="B175"><mixed-citation xmlns:xlink="http://www.w3.org/1999/xlink" xlink:type="simple"><person-group><name name-style="western"><surname>van der Spoel</surname><given-names>S</given-names></name><name name-style="western"><surname>Newman</surname><given-names>LJ</given-names></name><name name-style="western"><surname>Estep</surname><given-names>KW</given-names></name></person-group> (<year>1997</year>) Pelagic Molluscs of the World. Expert-Center for Taxonomic Identification, Amsterdam. World Biodiversity Database. CD-ROM Series.</mixed-citation></ref><ref id="B70"><mixed-citation xmlns:xlink="http://www.w3.org/1999/xlink" xlink:type="simple"><person-group><name name-style="western"><surname>Hernández</surname><given-names>F</given-names></name><name name-style="western"><surname>Jiménez</surname><given-names>S</given-names></name></person-group> (<year>1996</year>) <article-title>Nota sobre la presencia de <italic><tp:taxon-name><tp:taxon-name-part taxon-name-part-type="genus">Phylliroe</tp:taxon-name-part><tp:taxon-name-part taxon-name-part-type="species">bucephala</tp:taxon-name-part></tp:taxon-name></italic> (<tp:taxon-name><tp:taxon-name-part taxon-name-part-type="phylum">Mollusca</tp:taxon-name-part></tp:taxon-name>, Opistobranchia, <tp:taxon-name><tp:taxon-name-part taxon-name-part-type="order">Nudibranchia</tp:taxon-name-part></tp:taxon-name>) en aguas de la isla de El Hierro (Canarias).</article-title><source>Revista de la Academia Canaria de Ciencias</source><volume>8</volume>: <fpage>173</fpage>–<lpage>181</lpage>.</mixed-citation></ref><ref id="B1"><mixed-citation xmlns:xlink="http://www.w3.org/1999/xlink" xlink:type="simple"><person-group><name name-style="western"><surname>Abbott</surname><given-names>RT</given-names></name></person-group> (<year>1974</year>) <source>American seashells: The marine <tp:taxon-name><tp:taxon-name-part taxon-name-part-type="phylum">Mollusca</tp:taxon-name-part></tp:taxon-name> of the Atlantic and Pacific coasts of North America.</source><publisher-name>Van Nostrand Reinhold</publisher-name>, <publisher-loc>New York</publisher-loc>, <size units="page">663 pp</size>.</mixed-citation></ref><ref id="B174"><mixed-citation xmlns:xlink="http://www.w3.org/1999/xlink" xlink:type="simple"><person-group><name name-style="western"><surname>van der Spoel</surname><given-names>S</given-names></name></person-group> (<year>1970</year>) The pelagic <tp:taxon-name><tp:taxon-name-part taxon-name-part-type="phylum">Mollusca</tp:taxon-name-part></tp:taxon-name> from the “Atlantide” and “Galathea” expeditions collected in the East Atlantic. Atlantide Report II: 99–139.</mixed-citation></ref><ref id="B152"><mixed-citation xmlns:xlink="http://www.w3.org/1999/xlink" xlink:type="simple"><person-group><name name-style="western"><surname>Spencer</surname><given-names>HG</given-names></name><name name-style="western"><surname>Marshall</surname><given-names>BA</given-names></name><name name-style="western"><surname>Willan</surname><given-names>RC</given-names></name></person-group> (<year>2009</year>) <source>Checklist of New Zealand living <tp:taxon-name><tp:taxon-name-part taxon-name-part-type="phylum">Mollusca</tp:taxon-name-part></tp:taxon-name>. Pp 196–219. In: Gordon DP (Ed.) New Zealand inventory of biodiversity, vol. 1. Kingdom <tp:taxon-name><tp:taxon-name-part taxon-name-part-type="kingdom">Animalia</tp:taxon-name-part></tp:taxon-name>: <tp:taxon-name><tp:taxon-name-part taxon-name-part-type="subkingdom">Radiata</tp:taxon-name-part></tp:taxon-name>, Lophotrochozoa, <tp:taxon-name><tp:taxon-name-part taxon-name-part-type="superphylum">Deuterostomia</tp:taxon-name-part></tp:taxon-name>.</source><publisher-name>Canterbury University Press</publisher-name>, <publisher-loc>Christchurch</publisher-loc>, <size units="page">568 pp</size>. <ext-link xlink:href="https://www.marbef.org/data/aphia.php?p=sourcedetails&amp;id=132606" ext-link-type="uri" xlink:type="simple">https://www.marbef.org/data/aphia.php?p=sourcedetails&amp;id=132606</ext-link></mixed-citation></ref><ref id="B41"><mixed-citation xmlns:xlink="http://www.w3.org/1999/xlink" xlink:type="simple"><person-group><name name-style="western"><surname>Durgham</surname><given-names>H</given-names></name><name name-style="western"><surname>Ikhtiyar</surname><given-names>S</given-names></name><name name-style="western"><surname>Ibraheem</surname><given-names>R</given-names></name></person-group> (<year>2016</year>) <article-title>First record of <italic><tp:taxon-name><tp:taxon-name-part taxon-name-part-type="genus">Pelagia</tp:taxon-name-part><tp:taxon-name-part taxon-name-part-type="species">noctiluca</tp:taxon-name-part></tp:taxon-name></italic> (Forsskål, 1775) on the coast of Syria.</article-title><source>Marine Biodiversity Records</source><volume>9</volume>(<issue>1</issue>): <fpage>39</fpage>. <ext-link xlink:href="10.1186/s41200-016-0060-3" ext-link-type="doi" xlink:type="simple">https://doi.org/10.1186/s41200-016-0060-3</ext-link></mixed-citation></ref><ref id="B40"><mixed-citation xmlns:xlink="http://www.w3.org/1999/xlink" xlink:type="simple"><person-group><name name-style="western"><surname>Durgham</surname><given-names>H</given-names></name><name name-style="western"><surname>Ikhtiyar</surname><given-names>S</given-names></name></person-group> (<year>2020</year>) <article-title>First record of <italic><tp:taxon-name><tp:taxon-name-part taxon-name-part-type="genus">Phylliroe</tp:taxon-name-part><tp:taxon-name-part taxon-name-part-type="species">bucephala</tp:taxon-name-part></tp:taxon-name></italic> Péron &amp; Lesueur, 1810 in the Ras-Ibn-Hani (Lattakia-Syria).</article-title><source>International Journal of Agriculture &amp; Environmental Science</source><volume>7</volume>(<issue>01</issue>): <fpage>39</fpage>–<lpage>42</lpage>. <ext-link xlink:href="10.14445/23942568/IJAES-V7I1P108" ext-link-type="doi" xlink:type="simple">https://doi.org/10.14445/23942568/IJAES-V7I1P108</ext-link></mixed-citation></ref><ref id="B119"><mixed-citation xmlns:xlink="http://www.w3.org/1999/xlink" xlink:type="simple"><person-group><name name-style="western"><surname>Pruvot-Fol</surname><given-names>A</given-names></name></person-group> (<year>1954</year>) <article-title>Mollusques – Opisthobranches.</article-title><source>Faune de France</source><volume>58</volume>: <fpage>1</fpage>–<lpage>460</lpage>. [pl. 1.]<ext-link xlink:href="http://faunedefrance.org/bibliotheque/docs/A.PRUVOT-FOL(FdeFr58)Mollusques.pdf" ext-link-type="uri" xlink:type="simple">http://faunedefrance.org/bibliotheque/docs/A.PRUVOT-FOL%28FdeFr58%29Mollusques.pdf</ext-link></mixed-citation></ref><ref id="B118"><mixed-citation xmlns:xlink="http://www.w3.org/1999/xlink" xlink:type="simple"><person-group><name name-style="western"><surname>Powell</surname><given-names>AWB</given-names></name></person-group> (<year>1979</year>) <source>New Zealand <tp:taxon-name><tp:taxon-name-part taxon-name-part-type="phylum">Mollusca</tp:taxon-name-part></tp:taxon-name>: Marine, land, and freshwater shells.</source><publisher-name>Collins</publisher-name>, <publisher-loc>Auckland</publisher-loc>, <size units="page">500 pp</size>.</mixed-citation></ref><ref id="B151"><mixed-citation xmlns:xlink="http://www.w3.org/1999/xlink" xlink:type="simple"><person-group><name name-style="western"><surname>Spencer</surname><given-names>HG</given-names></name><name name-style="western"><surname>Willan</surname><given-names>RC</given-names></name></person-group> (<year>1995</year>) <source>The marine fauna of New Zealand: Index to the fauna. 3: <tp:taxon-name><tp:taxon-name-part taxon-name-part-type="phylum">Mollusca</tp:taxon-name-part></tp:taxon-name>. New Zealand Oceanographic Institute.</source><publisher-name>New Zealand Oceanographic Institute</publisher-name>, <publisher-loc>Wellington</publisher-loc>, <size units="page">125 pp</size>.</mixed-citation></ref><ref id="B130"><mixed-citation xmlns:xlink="http://www.w3.org/1999/xlink" xlink:type="simple"><person-group><name name-style="western"><surname>Sachidhanandam</surname><given-names>U</given-names></name><name name-style="western"><surname>Willan</surname><given-names>RC</given-names></name><name name-style="western"><surname>Chou</surname><given-names>LM</given-names></name></person-group> (<year>2000</year>) <article-title>Checklist of the nudibranchs (<tp:taxon-name><tp:taxon-name-part taxon-name-part-type="subclass">Opisthobranchia</tp:taxon-name-part></tp:taxon-name>: <tp:taxon-name><tp:taxon-name-part taxon-name-part-type="order">Nudibranchia</tp:taxon-name-part></tp:taxon-name>) of the South China sea.</article-title><source>The Raffles Bulletin of Zoology</source><volume>7</volume>: <fpage>513</fpage>–<lpage>537</lpage>.</mixed-citation></ref></ref-list></tp:taxon-treatment>
