# Supplementary material for: ﻿Peruvian nudibranchs (Mollusca, Gastropoda, Heterobranchia): an updated literature review-based list of species
Source: Zookeys. 2023 Aug 23;1176:117–63. doi: 10.3897/zookeys.1176.103167 (PMC10468691; doi:10.3897/zookeys.1176.103167)
Supplement: XML Treatment for Cuthona [file zookeys.1176.103167-treatment11.xml]

<!DOCTYPE tp:taxon-treatment
  PUBLIC "-//TaxonX//DTD Taxonomic Treatment Publishing DTD v0 20100105//EN" "tax-treatment-NSO.dtd">
<tp:taxon-treatment xmlns:tp="http://www.plazi.org/taxpub"><tp:treatment-meta><kwd-group><label>Taxon classification</label><kwd>
                  <named-content content-type="kingdom">Animalia</named-content>
                </kwd><kwd>
                  <named-content content-type="order">Nudibranchia</named-content>
                </kwd><kwd>
                  <named-content content-type="family">Cuthonidae</named-content>
                </kwd></kwd-group><mixed-citation publication-type="journal"><person-group><name><surname>Grández</surname><given-names>Alessandra</given-names></name><name><surname>Ampuero</surname><given-names>André</given-names></name><name><surname>Barahona</surname><given-names>Sergio P.</given-names></name></person-group><article-title>﻿Peruvian nudibranchs (<tp:taxon-name><tp:taxon-name-part taxon-name-part-type="phylum">Mollusca</tp:taxon-name-part></tp:taxon-name>, <tp:taxon-name><tp:taxon-name-part taxon-name-part-type="class">Gastropoda</tp:taxon-name-part></tp:taxon-name>, <tp:taxon-name><tp:taxon-name-part taxon-name-part-type="superorder">Heterobranchia</tp:taxon-name-part></tp:taxon-name>): an updated literature review-based list of species</article-title><source>Zookeys</source><day>23</day><month>08</month><year>2023</year><volume>1176</volume><fpage>117</fpage><lpage>163</lpage><pub-id pub-id-type="doi">10.3897/zookeys.1176.103167</pub-id></mixed-citation></tp:treatment-meta><tp:nomenclature><label>﻿</label><tp:taxon-name>
                <object-id xmlns:xlink="http://www.w3.org/1999/xlink" content-type="arpha" xlink:type="simple">C4B84399-718B-5BD9-BF1C-51CFADD51D91</object-id>
                <tp:taxon-name-part taxon-name-part-type="genus" reg="Cuthona">Cuthona</tp:taxon-name-part>
              </tp:taxon-name><tp:taxon-authority>sp.</tp:taxon-authority><xref ref-type="bibr" rid="B102">Peruvian specimen photograph: Nakamura (2006)</xref></tp:nomenclature><tp:treatment-sec sec-type="habitat" id="SECID0EGOBK"><title>Habitat.</title><p>Benthic.</p></tp:treatment-sec><tp:treatment-sec sec-type="Depth" id="SECID0ELOBK"><title>Depth.</title><p>5–7 m (<xref ref-type="bibr" rid="B102">Nakamura 2006</xref>).</p></tp:treatment-sec><tp:treatment-sec sec-type="distribution" id="SECID0EVOBK"><title>Distribution.</title><p>Northern coast of Peru.</p></tp:treatment-sec><tp:treatment-sec sec-type="Sampling/reporting sites" id="SECID0E1OBK"><title>Sampling/reporting sites.</title><p>Cancas (Tumbes, 03°56'S) (<xref ref-type="bibr" rid="B102">Nakamura 2006</xref>).</p></tp:treatment-sec><tp:treatment-sec sec-type="remarks" id="SECID0EEPBK"><title>Remarks.</title><p>Description provides a length of 5 mm, body completely white, including rhinophores and oral tentacles with a translucent base. In addition, the specimen had dark, reddish-brown cerata without the white tip, which would differentiate it from other species of the genus (<xref ref-type="bibr" rid="B102">Nakamura 2006</xref>).</p><p>
                <bold>Family <tp:taxon-name><tp:taxon-name-part taxon-name-part-type="family">Fionidae</tp:taxon-name-part></tp:taxon-name> Gray, 1857</bold>
              </p></tp:treatment-sec><ref-list><ref id="B102"><mixed-citation xmlns:xlink="http://www.w3.org/1999/xlink" xlink:type="simple"><person-group><name name-style="western"><surname>Nakamura</surname><given-names>K</given-names></name></person-group> (<year>2006</year>) <article-title>New records of opisthobranch mollusks from the Guayaquil marine ecoregion: Northern Peru.</article-title><source>The Festivus</source><volume>38</volume>(<issue>7</issue>): <fpage>75</fpage>–<lpage>83</lpage>. <ext-link xlink:href="https://www.biodiversitylibrary.org/page/50520051#page/231/mode/1up" ext-link-type="uri" xlink:type="simple">https://www.biodiversitylibrary.org/page/50520051#page/231/mode/1up</ext-link></mixed-citation></ref></ref-list></tp:taxon-treatment>
