# Supplementary material for: ﻿Peruvian nudibranchs (Mollusca, Gastropoda, Heterobranchia): an updated literature review-based list of species
Source: Zookeys. 2023 Aug 23;1176:117–63. doi: 10.3897/zookeys.1176.103167 (PMC10468691; doi:10.3897/zookeys.1176.103167)
Supplement: XML Treatment for Fiona pinnata [file zookeys.1176.103167-treatment12.xml]

<!DOCTYPE tp:taxon-treatment
  PUBLIC "-//TaxonX//DTD Taxonomic Treatment Publishing DTD v0 20100105//EN" "tax-treatment-NSO.dtd">
<tp:taxon-treatment xmlns:tp="http://www.plazi.org/taxpub"><tp:treatment-meta><kwd-group><label>Taxon classification</label><kwd>
                  <named-content content-type="kingdom">Animalia</named-content>
                </kwd><kwd>
                  <named-content content-type="order">Nudibranchia</named-content>
                </kwd><kwd>
                  <named-content content-type="family">Fionidae</named-content>
                </kwd></kwd-group><mixed-citation publication-type="journal"><person-group><name><surname>Grández</surname><given-names>Alessandra</given-names></name><name><surname>Ampuero</surname><given-names>André</given-names></name><name><surname>Barahona</surname><given-names>Sergio P.</given-names></name></person-group><article-title>﻿Peruvian nudibranchs (<tp:taxon-name><tp:taxon-name-part taxon-name-part-type="phylum">Mollusca</tp:taxon-name-part></tp:taxon-name>, <tp:taxon-name><tp:taxon-name-part taxon-name-part-type="class">Gastropoda</tp:taxon-name-part></tp:taxon-name>, <tp:taxon-name><tp:taxon-name-part taxon-name-part-type="superorder">Heterobranchia</tp:taxon-name-part></tp:taxon-name>): an updated literature review-based list of species</article-title><source>Zookeys</source><day>23</day><month>08</month><year>2023</year><volume>1176</volume><fpage>117</fpage><lpage>163</lpage><pub-id pub-id-type="doi">10.3897/zookeys.1176.103167</pub-id></mixed-citation></tp:treatment-meta><tp:nomenclature><label>﻿</label><tp:taxon-name>
                <object-id xmlns:xlink="http://www.w3.org/1999/xlink" content-type="arpha" xlink:type="simple">01304DAC-3D4E-5758-8358-91CE139D395E</object-id>
                <tp:taxon-name-part taxon-name-part-type="genus" reg="Fiona">Fiona</tp:taxon-name-part>
                <tp:taxon-name-part taxon-name-part-type="species" reg="pinnata">pinnata</tp:taxon-name-part>
              </tp:taxon-name><tp:taxon-authority>(Eschscholtz, 1831)</tp:taxon-authority></tp:nomenclature><tp:treatment-sec sec-type="habitat" id="SECID0E4QBK"><title>Habitat.</title><p>Pelagic.</p></tp:treatment-sec><tp:treatment-sec sec-type="Depth" id="SECID0ECRBK"><title>Depth.</title><p>Neustonic (<xref ref-type="bibr" rid="B181">Willan 1979</xref>).</p></tp:treatment-sec><tp:treatment-sec sec-type="type material" id="SECID0EMRBK"><title>Type material.</title><p>Not available.</p></tp:treatment-sec><tp:treatment-sec sec-type="distribution" id="SECID0ERRBK"><title>Distribution.</title><p>Cosmopolitan (<xref ref-type="bibr" rid="B59">Gosliner 1987</xref>; <xref ref-type="bibr" rid="B132">Schmekel and Portmann 1982</xref>).</p></tp:treatment-sec><tp:treatment-sec sec-type="Sampling/reporting sites" id="SECID0E6RBK"><title>Sampling/reporting sites.</title><p>In Peru, it was reported in Lima (d’Orbigny 1835–1846; <xref ref-type="bibr" rid="B3">Álamo and Valdivieso 1997</xref>; <xref ref-type="bibr" rid="B36">Dall 1909</xref>). It was also reported in Chile (Mehuín, Valdivia, Juan Fernández Islands and Talcahuano) (<xref ref-type="bibr" rid="B51">Fischer and Cervera 2005b</xref>; <xref ref-type="bibr" rid="B20">Bergh 1898</xref>).</p></tp:treatment-sec><tp:treatment-sec sec-type="remarks" id="SECID0EVSBK"><title>Remarks.</title><p>Originally named <italic><tp:taxon-name><tp:taxon-name-part taxon-name-part-type="genus" reg="Eolidia">Eolidia</tp:taxon-name-part><tp:taxon-name-part taxon-name-part-type="species" reg="pinnata">pinnata</tp:taxon-name-part></tp:taxon-name></italic><xref ref-type="bibr" rid="B46">Eschscholtz 1831</xref> (type specimen from Alaska), until its current designation as <italic><tp:taxon-name><tp:taxon-name-part taxon-name-part-type="genus" reg="Fiona">F.</tp:taxon-name-part><tp:taxon-name-part taxon-name-part-type="species" reg="pinnata">pinnata</tp:taxon-name-part></tp:taxon-name></italic>; it is a species with a wide latitudinal range (<xref ref-type="bibr" rid="B161">Trickey 2013</xref>).</p><p>
                <bold>Family <tp:taxon-name><tp:taxon-name-part taxon-name-part-type="family">Flabellinidae</tp:taxon-name-part></tp:taxon-name> Bergh, 1889</bold>
              </p></tp:treatment-sec><ref-list><ref id="B181"><mixed-citation xmlns:xlink="http://www.w3.org/1999/xlink" xlink:type="simple"><person-group><name name-style="western"><surname>Willan</surname><given-names>R</given-names></name></person-group> (<year>1979</year>) <article-title>New Zealand locality records for the aeolid nudibranch <italic><tp:taxon-name><tp:taxon-name-part taxon-name-part-type="genus">Fiona</tp:taxon-name-part><tp:taxon-name-part taxon-name-part-type="species">pinnata</tp:taxon-name-part></tp:taxon-name></italic> (Eschscholtz).</article-title><source>Tane</source><volume>25</volume>: <fpage>141</fpage>–<lpage>147</lpage>.</mixed-citation></ref><ref id="B59"><mixed-citation xmlns:xlink="http://www.w3.org/1999/xlink" xlink:type="simple"><person-group><name name-style="western"><surname>Gosliner</surname><given-names>TM</given-names></name></person-group> (<year>1987</year>) Nudibranchs of southern Africa: A guide to opisthobranch molluscs of southern Africa. Sea Challengers Inc; J. Hamann in association with the California Academy of Sciences, 136 pp. <ext-link xlink:href="10.1163/9789004631496" ext-link-type="doi" xlink:type="simple">https://doi.org/10.1163/9789004631496</ext-link></mixed-citation></ref><ref id="B132"><mixed-citation xmlns:xlink="http://www.w3.org/1999/xlink" xlink:type="simple"><person-group><name name-style="western"><surname>Schmekel</surname><given-names>L</given-names></name><name name-style="western"><surname>Portmann</surname><given-names>A</given-names></name></person-group> (<year>1982</year>) <source><tp:taxon-name><tp:taxon-name-part taxon-name-part-type="subclass">Opisthobranchia</tp:taxon-name-part></tp:taxon-name> des Mittelmeeres: <tp:taxon-name><tp:taxon-name-part taxon-name-part-type="order">Nudibranchia</tp:taxon-name-part></tp:taxon-name> u. saccoglossa.</source><publisher-name>Springer-Verlag</publisher-name>, <publisher-loc>Berlin</publisher-loc>, <size units="page">410 pp</size>. <ext-link xlink:href="10.1007/978-3-642-61817-8" ext-link-type="doi" xlink:type="simple">https://doi.org/10.1007/978-3-642-61817-8</ext-link></mixed-citation></ref><ref id="B3"><mixed-citation xmlns:xlink="http://www.w3.org/1999/xlink" xlink:type="simple"><person-group><name name-style="western"><surname>Álamo</surname><given-names>V</given-names></name><name name-style="western"><surname>Valdivieso</surname><given-names>V</given-names></name></person-group> (<year>1997</year>) Lista sistemática de moluscos marinos del Perú (Segunda edición, revisada y actualizada). Publicación Especial. Instituto del Mar del Perú, 183 pp. <ext-link xlink:href="https://repositorio.imarpe.gob.pe/handle/20.500.12958/1436" ext-link-type="uri" xlink:type="simple">https://repositorio.imarpe.gob.pe/handle/20.500.12958/1436</ext-link></mixed-citation></ref><ref id="B36"><mixed-citation xmlns:xlink="http://www.w3.org/1999/xlink" xlink:type="simple"><person-group><name name-style="western"><surname>Dall</surname><given-names>WH</given-names></name></person-group> (<year>1909</year>) <article-title>Report on a collection of shells from Peru, with a summary of the littoral marine <tp:taxon-name><tp:taxon-name-part taxon-name-part-type="phylum">Mollusca</tp:taxon-name-part></tp:taxon-name> of the Peruvian zoological province.</article-title><source>Proceedings of the United States National Museum</source><volume>37</volume>(<issue>1704</issue>): <fpage>147</fpage>–<lpage>294</lpage>. <ext-link xlink:href="10.5479/si.00963801.37-1704.147" ext-link-type="doi" xlink:type="simple">https://doi.org/10.5479/si.00963801.37-1704.147</ext-link></mixed-citation></ref><ref id="B51"><mixed-citation xmlns:xlink="http://www.w3.org/1999/xlink" xlink:type="simple"><person-group><name name-style="western"><surname>Fischer</surname><given-names>MA</given-names></name><name name-style="western"><surname>Cervera</surname><given-names>JL</given-names></name></person-group> (<year>2005b</year>) <article-title>Checklist of the opisthobranchs (<tp:taxon-name><tp:taxon-name-part taxon-name-part-type="phylum">Mollusca</tp:taxon-name-part></tp:taxon-name>: <tp:taxon-name><tp:taxon-name-part taxon-name-part-type="class">Gastropoda</tp:taxon-name-part></tp:taxon-name>) from the Chilean coast deposited at the "Colección de Flora y Fauna Profesor Patricio Sanchez Reyes, Pontificia Universidad Católica de Chile".</article-title><source>Iberus : Revista de la Sociedad Espanola de Malacologia</source><volume>23</volume>(<issue>2</issue>): <fpage>165</fpage>–<lpage>181</lpage>.</mixed-citation></ref><ref id="B20"><mixed-citation xmlns:xlink="http://www.w3.org/1999/xlink" xlink:type="simple"><person-group><name name-style="western"><surname>Bergh</surname><given-names>R</given-names></name></person-group> (<year>1898</year>) <article-title>Die Opisthobranchier der Sammlung Plate.</article-title><source>Zoologische Jahrbucher</source><volume>4</volume>: <fpage>481</fpage>–<lpage>582</lpage>.</mixed-citation></ref><ref id="B46"><mixed-citation xmlns:xlink="http://www.w3.org/1999/xlink" xlink:type="simple"><person-group><name name-style="western"><surname>Eschscholtz</surname><given-names>JF</given-names></name></person-group> (<year>1831</year>) Zoologischer Atlas enthaltend Abbildungen und Beschreibungen neuer Thierarten während des Flottcapitains von Kotzebue zweiter Reise um die Welt auf der Russisch-Kaiserlichen Kriegesschlupp Predpriaetië in den Jahren 1823–1826, G. Reimer. <ext-link xlink:href="10.5962/bhl.title.38058" ext-link-type="doi" xlink:type="simple">https://doi.org/10.5962/bhl.title.38058</ext-link></mixed-citation></ref><ref id="B161"><mixed-citation xmlns:xlink="http://www.w3.org/1999/xlink" xlink:type="simple"><person-group><name name-style="western"><surname>Trickey</surname><given-names>JS</given-names></name></person-group> (<year>2013</year>) Phylogeography and molecular systematics of the rafting aeolid nudibranch <italic><tp:taxon-name><tp:taxon-name-part taxon-name-part-type="genus">Fiona</tp:taxon-name-part><tp:taxon-name-part taxon-name-part-type="species">pinnata</tp:taxon-name-part></tp:taxon-name></italic> (Eschscholtz, 1831). Thesis, Master of Science. University of Otago. <ext-link xlink:href="http://hdl.handle.net/10523/3822" ext-link-type="uri" xlink:type="simple">http://hdl.handle.net/10523/3822</ext-link></mixed-citation></ref></ref-list></tp:taxon-treatment>
