# Supplementary material for: ﻿Peruvian nudibranchs (Mollusca, Gastropoda, Heterobranchia): an updated literature review-based list of species
Source: Zookeys. 2023 Aug 23;1176:117–63. doi: 10.3897/zookeys.1176.103167 (PMC10468691; doi:10.3897/zookeys.1176.103167)
Supplement: XML Treatment for Kynaria cynara [file zookeys.1176.103167-treatment13.xml]

<!DOCTYPE tp:taxon-treatment
  PUBLIC "-//TaxonX//DTD Taxonomic Treatment Publishing DTD v0 20100105//EN" "tax-treatment-NSO.dtd">
<tp:taxon-treatment xmlns:tp="http://www.plazi.org/taxpub"><tp:treatment-meta><kwd-group><label>Taxon classification</label><kwd>
                  <named-content content-type="kingdom">Animalia</named-content>
                </kwd><kwd>
                  <named-content content-type="order">Nudibranchia</named-content>
                </kwd><kwd>
                  <named-content content-type="family">Flabellinidae</named-content>
                </kwd></kwd-group><mixed-citation publication-type="journal"><person-group><name><surname>Grández</surname><given-names>Alessandra</given-names></name><name><surname>Ampuero</surname><given-names>André</given-names></name><name><surname>Barahona</surname><given-names>Sergio P.</given-names></name></person-group><article-title>﻿Peruvian nudibranchs (<tp:taxon-name><tp:taxon-name-part taxon-name-part-type="phylum">Mollusca</tp:taxon-name-part></tp:taxon-name>, <tp:taxon-name><tp:taxon-name-part taxon-name-part-type="class">Gastropoda</tp:taxon-name-part></tp:taxon-name>, <tp:taxon-name><tp:taxon-name-part taxon-name-part-type="superorder">Heterobranchia</tp:taxon-name-part></tp:taxon-name>): an updated literature review-based list of species</article-title><source>Zookeys</source><day>23</day><month>08</month><year>2023</year><volume>1176</volume><fpage>117</fpage><lpage>163</lpage><pub-id pub-id-type="doi">10.3897/zookeys.1176.103167</pub-id></mixed-citation></tp:treatment-meta><tp:nomenclature><label>﻿</label><tp:taxon-name>
                <object-id xmlns:xlink="http://www.w3.org/1999/xlink" content-type="arpha" xlink:type="simple">8483A7DF-4877-50AD-9B3F-CA132DC1F51C</object-id>
                <tp:taxon-name-part taxon-name-part-type="genus" reg="Kynaria">Kynaria</tp:taxon-name-part>
                <tp:taxon-name-part taxon-name-part-type="species" reg="cynara">cynara</tp:taxon-name-part>
              </tp:taxon-name><tp:taxon-authority>(Ev. Marcus &amp; Er. Marcus, 1967)</tp:taxon-authority><xref ref-type="fig" rid="F6">Peruvian specimen photographs: Fig. 6</xref><xref ref-type="bibr" rid="B163">, Uribe et al. (2013)</xref><xref ref-type="bibr" rid="B102">, Nakamura (2006) Common name: Swimming Cynara</xref></tp:nomenclature><tp:treatment-sec sec-type="habitat" id="SECID0EVVBK"><title>Habitat.</title><p>Benthic.</p><fig id="F6" position="float" orientation="portrait"><object-id xmlns:xlink="http://www.w3.org/1999/xlink" content-type="doi" xlink:type="simple">10.3897/zookeys.1176.103167.figure6</object-id><object-id xmlns:xlink="http://www.w3.org/1999/xlink" content-type="arpha" xlink:type="simple">5433FE86-7D99-59B7-B11F-8523FBD7D26B</object-id><label>Figure 6.</label><caption><p><italic><tp:taxon-name><tp:taxon-name-part taxon-name-part-type="genus" reg="Kynaria">Kynaria</tp:taxon-name-part><tp:taxon-name-part taxon-name-part-type="species" reg="cynara">cynara</tp:taxon-name-part></tp:taxon-name></italic>, courtesy of Yuri Hooker.</p></caption><graphic xmlns:xlink="http://www.w3.org/1999/xlink" xlink:href="zookeys-1176-117_article-103167__-g006.jpg" position="float" orientation="portrait" xlink:type="simple" id="oo_895937.jpg"><uri content-type="original_file" xlink:type="simple">https://binary.pensoft.net/fig/895937</uri></graphic></fig></tp:treatment-sec><tp:treatment-sec sec-type="Depth" id="SECID0ESWBK"><title>Depth.</title><p>5–8 m (<xref ref-type="bibr" rid="B102">Nakamura 2006</xref>).</p></tp:treatment-sec><tp:treatment-sec sec-type="type material" id="SECID0E3WBK"><title>Type material.</title><p>Holotype <named-content xmlns:xlink="http://www.w3.org/1999/xlink" content-type="dwc:institutional_code" xlink:title="Smithsonian National Museum of Natural History" xlink:href="http://grbio.org/institution/smithsonian-institution-national-museum-natural-history-0" xlink:type="simple">USNM</named-content> 678417—La Choya Bay (<named-content xmlns:xlink="http://www.w3.org/1999/xlink" content-type="dwc:verbatimCoordinates" xlink:type="simple"><named-content content-type="geo-json" specific-use="{&#34;type&#34;:&#34;Point&#34;,&#34;coordinates&#34;:[-113.635000,31.341667]}" id="NCID0EJXBK" xlink:type="simple">31°20′30″N, 113°38′06″W</named-content></named-content>), Puerto Peñasco, Sonora, Mexico.</p></tp:treatment-sec><tp:treatment-sec sec-type="distribution" id="SECID0EOXBK"><title>Distribution.</title><p>Eastern Pacific, from Gulf of California (Mexico, 28°N) (<xref ref-type="bibr" rid="B98">Millen and Hermosillo 2007</xref>) to Isla Tortuga (Peru, 09°S) (<xref ref-type="bibr" rid="B163">Uribe et al. 2013</xref>).</p></tp:treatment-sec><tp:treatment-sec sec-type="Sampling/reporting sites" id="SECID0E3XBK"><title>Sampling/reporting sites.</title><p>In Peru, it was reported in Punta Sal (03°56'S), Cancas (03°56'S), Mancora (04°6'S), Chimbote (09°4'S), and Ancash (09°S) (<xref ref-type="bibr" rid="B102">Nakamura 2006</xref>; <xref ref-type="bibr" rid="B163">Uribe et al. 2013</xref>). It was recently reported in Isla La Viuda (09°20′57″S) and Isla Tortuga (09°21′48″S) in Ancash (<xref ref-type="bibr" rid="B164">Uribe et al. 2019</xref>). It was also reported in Mexico (Gulf of California) (<xref ref-type="bibr" rid="B98">Millen and Hermosillo 2007</xref>) and in other several points (occurrences) such as Mexico (Guerrero), Costa Rica (Tamarindo Bay, Parque Nacional Santa Rosa), Ecuador (Salinas) (<xref ref-type="bibr" rid="B76">iNaturalist 2023b</xref>).</p></tp:treatment-sec><tp:treatment-sec sec-type="remarks" id="SECID0EWYBK"><title>Remarks.</title><p>The species was originally described as <italic><tp:taxon-name><tp:taxon-name-part taxon-name-part-type="genus" reg="Coryphella">Coryphella</tp:taxon-name-part><tp:taxon-name-part taxon-name-part-type="species" reg="cynara">cynara</tp:taxon-name-part></tp:taxon-name></italic> Ev. Marcus &amp; Er. Marcus, 1967 and reported along the Peruvian coast as <italic><tp:taxon-name><tp:taxon-name-part taxon-name-part-type="genus" reg="Flabellina">Flabellina</tp:taxon-name-part><tp:taxon-name-part taxon-name-part-type="species" reg="cynara">cynara</tp:taxon-name-part></tp:taxon-name></italic> (<xref ref-type="bibr" rid="B102">Nakamura 2006</xref>; <xref ref-type="bibr" rid="B163">Uribe et al. 2013</xref>, <xref ref-type="bibr" rid="B164">2019</xref>). These designations are currently invalid and have been replaced by <italic><tp:taxon-name><tp:taxon-name-part taxon-name-part-type="genus" reg="Kynaria">Kynaria</tp:taxon-name-part><tp:taxon-name-part taxon-name-part-type="species" reg="cynara">cynara</tp:taxon-name-part></tp:taxon-name></italic> (<xref ref-type="bibr" rid="B85">Korshunova et al. 2017</xref>).</p></tp:treatment-sec><ref-list><ref id="B163"><mixed-citation xmlns:xlink="http://www.w3.org/1999/xlink" xlink:type="simple"><person-group><name name-style="western"><surname>Uribe</surname><given-names>RA</given-names></name><name name-style="western"><surname>Nakamura</surname><given-names>K</given-names></name><name name-style="western"><surname>Indacochea</surname><given-names>A</given-names></name><name name-style="western"><surname>Pacheco</surname><given-names>AS</given-names></name><name name-style="western"><surname>Hooker</surname><given-names>Y</given-names></name><name name-style="western"><surname>Schrödl</surname><given-names>M</given-names></name></person-group> (<year>2013</year>) <article-title>A review on the diversity and distribution of opisthobranch gastropods from Peru, with the addition of three new records.</article-title><source>Spixiana</source><volume>36</volume>(<issue>1</issue>): <fpage>43</fpage>–<lpage>60</lpage>.</mixed-citation></ref><ref id="B102"><mixed-citation xmlns:xlink="http://www.w3.org/1999/xlink" xlink:type="simple"><person-group><name name-style="western"><surname>Nakamura</surname><given-names>K</given-names></name></person-group> (<year>2006</year>) <article-title>New records of opisthobranch mollusks from the Guayaquil marine ecoregion: Northern Peru.</article-title><source>The Festivus</source><volume>38</volume>(<issue>7</issue>): <fpage>75</fpage>–<lpage>83</lpage>. <ext-link xlink:href="https://www.biodiversitylibrary.org/page/50520051#page/231/mode/1up" ext-link-type="uri" xlink:type="simple">https://www.biodiversitylibrary.org/page/50520051#page/231/mode/1up</ext-link></mixed-citation></ref><ref id="B98"><mixed-citation xmlns:xlink="http://www.w3.org/1999/xlink" xlink:type="simple"><person-group><name name-style="western"><surname>Millen</surname><given-names>S</given-names></name><name name-style="western"><surname>Hermosillo</surname><given-names>A</given-names></name></person-group> (<year>2007</year>) <article-title>The genus <italic><tp:taxon-name><tp:taxon-name-part taxon-name-part-type="genus">Flabellina</tp:taxon-name-part></tp:taxon-name></italic> Voight, 1834 (<tp:taxon-name><tp:taxon-name-part taxon-name-part-type="phylum">Mollusca</tp:taxon-name-part></tp:taxon-name>: <tp:taxon-name><tp:taxon-name-part taxon-name-part-type="subclass">Opisthobranchia</tp:taxon-name-part></tp:taxon-name>) from Bahia de Banderas (Pacific Coast of Mexico with ecological observations, the description of a new species and the redescription of <italic><tp:taxon-name><tp:taxon-name-part taxon-name-part-type="genus">Flabellina</tp:taxon-name-part><tp:taxon-name-part taxon-name-part-type="species">cynara</tp:taxon-name-part></tp:taxon-name></italic>.</article-title><source>Proceedings of the California Academy of Sciences</source><volume>58</volume>: <fpage>543</fpage>–<lpage>559</lpage>.</mixed-citation></ref><ref id="B164"><mixed-citation xmlns:xlink="http://www.w3.org/1999/xlink" xlink:type="simple"><person-group><name name-style="western"><surname>Uribe</surname><given-names>RA</given-names></name><name name-style="western"><surname>Perea</surname><given-names>Á</given-names></name><name name-style="western"><surname>García</surname><given-names>V</given-names></name><name name-style="western"><surname>Huerto</surname><given-names>M</given-names></name></person-group> (<year>2019</year>) <article-title>Biodiversidad marina en el norcentro de la costa de Perú: Un enfoque para la evaluación de planes de manejo.</article-title><source>Boletín Instituto del Mar del Perú</source><volume>34</volume>(<issue>2</issue>): <fpage>20</fpage>. <ext-link xlink:href="https://repositorio.imarpe.gob.pe/handle/20.500.12958/3401" ext-link-type="uri" xlink:type="simple">https://repositorio.imarpe.gob.pe/handle/20.500.12958/3401</ext-link></mixed-citation></ref><ref id="B76"><mixed-citation xmlns:xlink="http://www.w3.org/1999/xlink" xlink:type="simple">iNaturalist (<year>2023b</year>) . Swimming Cynara (<tp:taxon-name><tp:taxon-name-part taxon-name-part-type="genus">Kynaria</tp:taxon-name-part><tp:taxon-name-part taxon-name-part-type="species">cynara</tp:taxon-name-part></tp:taxon-name>). <ext-link xlink:href="https://www.inaturalist.org/observations?place_id=any&amp;subview=map&amp;taxon_id=949423" ext-link-type="uri" xlink:type="simple">https://www.inaturalist.org/observations?place_id=any&amp;subview=map&amp;taxon_id=949423</ext-link></mixed-citation></ref><ref id="B85"><mixed-citation xmlns:xlink="http://www.w3.org/1999/xlink" xlink:type="simple"><person-group><name name-style="western"><surname>Korshunova</surname><given-names>T</given-names></name><name name-style="western"><surname>Martynov</surname><given-names>A</given-names></name><name name-style="western"><surname>Bakken</surname><given-names>T</given-names></name><name name-style="western"><surname>Evertsen</surname><given-names>J</given-names></name><name name-style="western"><surname>Fletcher</surname><given-names>K</given-names></name><name name-style="western"><surname>Mudianta</surname><given-names>IW</given-names></name><name name-style="western"><surname>Saito</surname><given-names>H</given-names></name><name name-style="western"><surname>Lundin</surname><given-names>K</given-names></name><name name-style="western"><surname>Schrödl</surname><given-names>M</given-names></name><name name-style="western"><surname>Picton</surname><given-names>B</given-names></name></person-group> (<year>2017</year>) <article-title>Polyphyly of the traditional family <tp:taxon-name><tp:taxon-name-part taxon-name-part-type="family">Flabellinidae</tp:taxon-name-part></tp:taxon-name> affects a major group of <tp:taxon-name><tp:taxon-name-part taxon-name-part-type="order">Nudibranchia</tp:taxon-name-part></tp:taxon-name>: Aeolidacean taxonomic reassessment with descriptions of several new families, genera, and species (<tp:taxon-name><tp:taxon-name-part taxon-name-part-type="phylum">Mollusca</tp:taxon-name-part></tp:taxon-name>, <tp:taxon-name><tp:taxon-name-part taxon-name-part-type="class">Gastropoda</tp:taxon-name-part></tp:taxon-name>).</article-title><source>ZooKeys</source><volume>717</volume>: <fpage>1</fpage>–<lpage>139</lpage>. <ext-link xlink:href="10.3897/zookeys.717.21885" ext-link-type="doi" xlink:type="simple">https://doi.org/10.3897/zookeys.717.21885</ext-link></mixed-citation></ref></ref-list></tp:taxon-treatment>
