# Supplementary material for: ﻿Peruvian nudibranchs (Mollusca, Gastropoda, Heterobranchia): an updated literature review-based list of species
Source: Zookeys. 2023 Aug 23;1176:117–63. doi: 10.3897/zookeys.1176.103167 (PMC10468691; doi:10.3897/zookeys.1176.103167)
Supplement: XML Treatment for Coryphellina cerverai [file zookeys.1176.103167-treatment14.xml]

<!DOCTYPE tp:taxon-treatment
  PUBLIC "-//TaxonX//DTD Taxonomic Treatment Publishing DTD v0 20100105//EN" "tax-treatment-NSO.dtd">
<tp:taxon-treatment xmlns:tp="http://www.plazi.org/taxpub"><tp:treatment-meta><kwd-group><label>Taxon classification</label><kwd>
                  <named-content content-type="kingdom">Animalia</named-content>
                </kwd><kwd>
                  <named-content content-type="order">Nudibranchia</named-content>
                </kwd><kwd>
                  <named-content content-type="family">Flabellinidae</named-content>
                </kwd></kwd-group><mixed-citation publication-type="journal"><person-group><name><surname>Grández</surname><given-names>Alessandra</given-names></name><name><surname>Ampuero</surname><given-names>André</given-names></name><name><surname>Barahona</surname><given-names>Sergio P.</given-names></name></person-group><article-title>﻿Peruvian nudibranchs (<tp:taxon-name><tp:taxon-name-part taxon-name-part-type="phylum">Mollusca</tp:taxon-name-part></tp:taxon-name>, <tp:taxon-name><tp:taxon-name-part taxon-name-part-type="class">Gastropoda</tp:taxon-name-part></tp:taxon-name>, <tp:taxon-name><tp:taxon-name-part taxon-name-part-type="superorder">Heterobranchia</tp:taxon-name-part></tp:taxon-name>): an updated literature review-based list of species</article-title><source>Zookeys</source><day>23</day><month>08</month><year>2023</year><volume>1176</volume><fpage>117</fpage><lpage>163</lpage><pub-id pub-id-type="doi">10.3897/zookeys.1176.103167</pub-id></mixed-citation></tp:treatment-meta><tp:nomenclature><label>﻿</label><tp:taxon-name>
                <object-id xmlns:xlink="http://www.w3.org/1999/xlink" content-type="arpha" xlink:type="simple">6A233EB6-E5E3-5B27-9D2D-19A61DCEA70E</object-id>
                <tp:taxon-name-part taxon-name-part-type="genus" reg="Coryphellina">Coryphellina</tp:taxon-name-part>
                <tp:taxon-name-part taxon-name-part-type="species" reg="cerverai">cerverai</tp:taxon-name-part>
              </tp:taxon-name><tp:taxon-authority>(M. A. Fischer, van der Velde &amp; Roubos, 2007)</tp:taxon-authority><xref ref-type="bibr" rid="B143">Peruvian specimen photograph: Schrödl and Hooker (2014)</xref></tp:nomenclature><tp:treatment-sec sec-type="habitat" id="SECID0EW2BK"><title>Habitat.</title><p>Benthic.</p></tp:treatment-sec><tp:treatment-sec sec-type="Depth" id="SECID0E22BK"><title>Depth.</title><p>0–10 m (<xref ref-type="bibr" rid="B143">Schrödl and Hooker 2014</xref>).</p></tp:treatment-sec><tp:treatment-sec sec-type="type material" id="SECID0EF3BK"><title>Type material.</title><p>Holotype <named-content xmlns:xlink="http://www.w3.org/1999/xlink" content-type="dwc:institutional_code" xlink:title="Naturalis Biodiversity Center" xlink:href="http://grbio.org/institution/naturalis-biodiversity-center" xlink:type="simple">RMNH</named-content> Moll. 98130—La Herradura, Coquimbo (<named-content xmlns:xlink="http://www.w3.org/1999/xlink" content-type="dwc:verbatimCoordinates" xlink:type="simple"><named-content content-type="geo-json" specific-use="{&#34;type&#34;:&#34;Point&#34;,&#34;coordinates&#34;:[-71.366667,-29.966667]}" id="NCID0ES3BK" xlink:type="simple">29°58'S, 071°22'W</named-content></named-content>), Chile.</p></tp:treatment-sec><tp:treatment-sec sec-type="distribution" id="SECID0EX3BK"><title>Distribution.</title><p>From Sechura Bay (Peru, 05°49'S) to Coliumo Bay (Chile, 36°32'S).</p></tp:treatment-sec><tp:treatment-sec sec-type="Sampling/reporting sites" id="SECID0E33BK"><title>Sampling/reporting sites.</title><p>In Peru, it was reported in Sechura Bay (05°49'S) (<xref ref-type="bibr" rid="B143">Schrödl and Hooker 2014</xref>), Ancon (Lima, 11°47'S) and Pucusana (Lima, Peru, 12°25'S) (<xref ref-type="bibr" rid="B133">Schrödl 1996a</xref>). In Chile, it was reported in La Herradura (Coquimbo, 29°59′S) (<xref ref-type="bibr" rid="B52">Fischer et al. 2007</xref>), Peñón de Vida Marina (Montemar, Viña del Mar, 32°57'26.8"S) (<xref ref-type="bibr" rid="B101">Molina 2021</xref>), Coliumo Bay (36°32'S) (<xref ref-type="bibr" rid="B133">Schrödl 1996a</xref>).</p></tp:treatment-sec><tp:treatment-sec sec-type="remarks" id="SECID0EW4BK"><title>Remarks.</title><p>The species was first reported as <italic><tp:taxon-name><tp:taxon-name-part taxon-name-part-type="genus" reg="Flabellina">Flabellina</tp:taxon-name-part></tp:taxon-name></italic> sp. 2 (<xref ref-type="bibr" rid="B133">Schrödl 1996a</xref>) and then as <italic><tp:taxon-name><tp:taxon-name-part taxon-name-part-type="genus" reg="Flabellina">Flabellina</tp:taxon-name-part><tp:taxon-name-part taxon-name-part-type="species" reg="cerverai">cerverai</tp:taxon-name-part></tp:taxon-name></italic> van der Velde &amp; Roubos, 2007 (<xref ref-type="bibr" rid="B52">Fischer et al. 2007</xref>; <xref ref-type="bibr" rid="B143">Schrödl and Hooker 2014</xref>).</p><p>
                <bold>Superfamily <tp:taxon-name><tp:taxon-name-part taxon-name-part-type="superfamily">Proctonotoidea</tp:taxon-name-part></tp:taxon-name> Gray, 1853</bold>
              </p><p>
                <bold>Family <tp:taxon-name><tp:taxon-name-part taxon-name-part-type="family">Janolidae</tp:taxon-name-part></tp:taxon-name> Pruvot-Fol, 1933</bold>
              </p></tp:treatment-sec><ref-list><ref id="B143"><mixed-citation xmlns:xlink="http://www.w3.org/1999/xlink" xlink:type="simple"><person-group><name name-style="western"><surname>Schrödl</surname><given-names>M</given-names></name><name name-style="western"><surname>Hooker</surname><given-names>Y</given-names></name></person-group> (<year>2014</year>) <article-title>Sea slugs of Peru: Peruvian-Chilean faunal elements.</article-title><source>Spixiana</source><volume>37</volume>(<issue>1</issue>): <fpage>45</fpage>–<lpage>59</lpage>.</mixed-citation></ref><ref id="B133"><mixed-citation xmlns:xlink="http://www.w3.org/1999/xlink" xlink:type="simple"><person-group><name name-style="western"><surname>Schrödl</surname><given-names>M</given-names></name></person-group> (<year>1996a</year>) <article-title><tp:taxon-name><tp:taxon-name-part taxon-name-part-type="order">Nudibranchia</tp:taxon-name-part></tp:taxon-name> y <tp:taxon-name><tp:taxon-name-part taxon-name-part-type="order">Sacoglossa</tp:taxon-name-part></tp:taxon-name> de Chile: Morfología externa y distribución. Gayana.</article-title><source>Zoología</source><volume>60</volume>(<issue>1</issue>): <fpage>17</fpage>–<lpage>62</lpage>.</mixed-citation></ref><ref id="B52"><mixed-citation xmlns:xlink="http://www.w3.org/1999/xlink" xlink:type="simple"><person-group><name name-style="western"><surname>Fischer</surname><given-names>MA</given-names></name><name name-style="western"><surname>Roubos</surname><given-names>E</given-names></name><name name-style="western"><surname>van der Velde</surname><given-names>G</given-names></name></person-group> (<year>2007</year>) <article-title>Morphology, anatomy, and histology of a new species of <italic><tp:taxon-name><tp:taxon-name-part taxon-name-part-type="genus">Flabellina</tp:taxon-name-part></tp:taxon-name></italic> Voigt, 1834 (<tp:taxon-name><tp:taxon-name-part taxon-name-part-type="subclass">Opisthobranchia</tp:taxon-name-part></tp:taxon-name>: <tp:taxon-name><tp:taxon-name-part taxon-name-part-type="suborder">Aeolidoidea</tp:taxon-name-part></tp:taxon-name>) from the Chilean coast.</article-title><source>Animal Biology (Leiden, Netherlands)</source><volume>57</volume>(<issue>4</issue>): <fpage>363</fpage>–<lpage>391</lpage>. <ext-link xlink:href="10.1163/157075607782232116" ext-link-type="doi" xlink:type="simple">https://doi.org/10.1163/157075607782232116</ext-link></mixed-citation></ref><ref id="B101"><mixed-citation xmlns:xlink="http://www.w3.org/1999/xlink" xlink:type="simple"><person-group><name name-style="western"><surname>Molina</surname><given-names>V</given-names></name></person-group> (<year>2021</year>) <italic><tp:taxon-name><tp:taxon-name-part taxon-name-part-type="genus">Coryphellina</tp:taxon-name-part><tp:taxon-name-part taxon-name-part-type="species">cerverai</tp:taxon-name-part></tp:taxon-name></italic>. iNaturalist. <ext-link xlink:href="https://www.inaturalist.org/observations/92505003" ext-link-type="uri" xlink:type="simple">https://www.inaturalist.org/observations/92505003</ext-link></mixed-citation></ref></ref-list></tp:taxon-treatment>
