# Supplementary material for: ﻿Peruvian nudibranchs (Mollusca, Gastropoda, Heterobranchia): an updated literature review-based list of species
Source: Zookeys. 2023 Aug 23;1176:117–63. doi: 10.3897/zookeys.1176.103167 (PMC10468691; doi:10.3897/zookeys.1176.103167)
Supplement: XML Treatment for Janolus rebeccae [file zookeys.1176.103167-treatment15.xml]

<!DOCTYPE tp:taxon-treatment
  PUBLIC "-//TaxonX//DTD Taxonomic Treatment Publishing DTD v0 20100105//EN" "tax-treatment-NSO.dtd">
<tp:taxon-treatment xmlns:tp="http://www.plazi.org/taxpub"><tp:treatment-meta><kwd-group><label>Taxon classification</label><kwd>
                  <named-content content-type="kingdom">Animalia</named-content>
                </kwd><kwd>
                  <named-content content-type="order">Nudibranchia</named-content>
                </kwd><kwd>
                  <named-content content-type="family">Janolidae</named-content>
                </kwd></kwd-group><mixed-citation publication-type="journal"><person-group><name><surname>Grández</surname><given-names>Alessandra</given-names></name><name><surname>Ampuero</surname><given-names>André</given-names></name><name><surname>Barahona</surname><given-names>Sergio P.</given-names></name></person-group><article-title>﻿Peruvian nudibranchs (<tp:taxon-name><tp:taxon-name-part taxon-name-part-type="phylum">Mollusca</tp:taxon-name-part></tp:taxon-name>, <tp:taxon-name><tp:taxon-name-part taxon-name-part-type="class">Gastropoda</tp:taxon-name-part></tp:taxon-name>, <tp:taxon-name><tp:taxon-name-part taxon-name-part-type="superorder">Heterobranchia</tp:taxon-name-part></tp:taxon-name>): an updated literature review-based list of species</article-title><source>Zookeys</source><day>23</day><month>08</month><year>2023</year><volume>1176</volume><fpage>117</fpage><lpage>163</lpage><pub-id pub-id-type="doi">10.3897/zookeys.1176.103167</pub-id></mixed-citation></tp:treatment-meta><tp:nomenclature><label>﻿</label><tp:taxon-name>
                <object-id xmlns:xlink="http://www.w3.org/1999/xlink" content-type="arpha" xlink:type="simple">4755933A-17E9-5872-BC65-FDFAC83A16D1</object-id>
                <tp:taxon-name-part taxon-name-part-type="genus" reg="Janolus">Janolus</tp:taxon-name-part>
                <tp:taxon-name-part taxon-name-part-type="species" reg="rebeccae">rebeccae</tp:taxon-name-part>
              </tp:taxon-name><tp:taxon-authority>Schrödl, 1996</tp:taxon-authority><xref ref-type="fig" rid="F7">Peruvian specimen photographs: Fig. 7</xref><xref ref-type="bibr" rid="B143">, Schrödl and Hooker (2014)</xref></tp:nomenclature><tp:treatment-sec sec-type="habitat" id="SECID0E2ACK"><title>Habitat.</title><p>Benthic.</p><fig id="F7" position="float" orientation="portrait"><object-id xmlns:xlink="http://www.w3.org/1999/xlink" content-type="doi" xlink:type="simple">10.3897/zookeys.1176.103167.figure7</object-id><object-id xmlns:xlink="http://www.w3.org/1999/xlink" content-type="arpha" xlink:type="simple">F43C1845-64F8-53C7-A8D9-C69495FD543C</object-id><label>Figure 7.</label><caption><p><italic><tp:taxon-name><tp:taxon-name-part taxon-name-part-type="genus" reg="Janolus">Janolus</tp:taxon-name-part><tp:taxon-name-part taxon-name-part-type="species" reg="rebeccae">rebeccae</tp:taxon-name-part></tp:taxon-name></italic>, courtesy of Yuri Hooker.</p></caption><graphic xmlns:xlink="http://www.w3.org/1999/xlink" xlink:href="zookeys-1176-117_article-103167__-g007.jpg" position="float" orientation="portrait" xlink:type="simple" id="oo_895938.jpg"><uri content-type="original_file" xlink:type="simple">https://binary.pensoft.net/fig/895938</uri></graphic></fig></tp:treatment-sec><tp:treatment-sec sec-type="Depth" id="SECID0EYBCK"><title>Depth.</title><p>2–12 m (<xref ref-type="bibr" rid="B133">Schrödl 1996a</xref>, <xref ref-type="bibr" rid="B134">b</xref>; <xref ref-type="bibr" rid="B143">Schrödl and Hooker 2014</xref>).</p></tp:treatment-sec><tp:treatment-sec sec-type="type material" id="SECID0EKCCK"><title>Type material.</title><p>Holotype <named-content xmlns:xlink="http://www.w3.org/1999/xlink" content-type="dwc:institutional_code" xlink:title="The Bavarian State Collection of Zoology" xlink:href="http://grbio.org/institution/bavarian-state-collection-zoology" xlink:type="simple">ZSM</named-content> 19960557—English Bay (<named-content xmlns:xlink="http://www.w3.org/1999/xlink" content-type="dwc:verbatimCoordinates" xlink:type="simple"><named-content content-type="geo-json" specific-use="{&#34;type&#34;:&#34;Point&#34;,&#34;coordinates&#34;:[-70.883333,-27.116667]}" id="NCID0EXCCK" xlink:type="simple">27°07'S, 070°53'W</named-content></named-content>), Chile.</p></tp:treatment-sec><tp:treatment-sec sec-type="distribution" id="SECID0E3CCK"><title>Distribution.</title><p>From Sechura Bay (Peru, 05°49'S) (<xref ref-type="bibr" rid="B143">Schrödl and Hooker 2014</xref>) to English Bay (Chile, 27°07′51″S) (<xref ref-type="bibr" rid="B134">Schrödl 1996b</xref>, <xref ref-type="bibr" rid="B140">2003</xref>).</p></tp:treatment-sec><tp:treatment-sec sec-type="Sampling/reporting sites" id="SECID0EODCK"><title>Sampling/reporting sites.</title><p>In Peru, it was reported in Sechura Bay (05°49'S) and Paracas (13°43'S) (<xref ref-type="bibr" rid="B143">Schrödl and Hooker 2014</xref>). In Chile, it was reported in Juan Lopez (23°30'S) and English Bay (27°07'S) (<xref ref-type="bibr" rid="B133">Schrödl 1996a</xref>, <xref ref-type="bibr" rid="B134">1996b</xref>).</p><p>
                <bold>Superfamily <tp:taxon-name><tp:taxon-name-part taxon-name-part-type="superfamily">Tritonioidea</tp:taxon-name-part></tp:taxon-name> Lamarck, 1809</bold>
              </p><p>
                <bold>Family <tp:taxon-name><tp:taxon-name-part taxon-name-part-type="family">Tritoniidae</tp:taxon-name-part></tp:taxon-name> Lamarck, 1809</bold>
              </p></tp:treatment-sec><ref-list><ref id="B143"><mixed-citation xmlns:xlink="http://www.w3.org/1999/xlink" xlink:type="simple"><person-group><name name-style="western"><surname>Schrödl</surname><given-names>M</given-names></name><name name-style="western"><surname>Hooker</surname><given-names>Y</given-names></name></person-group> (<year>2014</year>) <article-title>Sea slugs of Peru: Peruvian-Chilean faunal elements.</article-title><source>Spixiana</source><volume>37</volume>(<issue>1</issue>): <fpage>45</fpage>–<lpage>59</lpage>.</mixed-citation></ref><ref id="B133"><mixed-citation xmlns:xlink="http://www.w3.org/1999/xlink" xlink:type="simple"><person-group><name name-style="western"><surname>Schrödl</surname><given-names>M</given-names></name></person-group> (<year>1996a</year>) <article-title><tp:taxon-name><tp:taxon-name-part taxon-name-part-type="order">Nudibranchia</tp:taxon-name-part></tp:taxon-name> y <tp:taxon-name><tp:taxon-name-part taxon-name-part-type="order">Sacoglossa</tp:taxon-name-part></tp:taxon-name> de Chile: Morfología externa y distribución. Gayana.</article-title><source>Zoología</source><volume>60</volume>(<issue>1</issue>): <fpage>17</fpage>–<lpage>62</lpage>.</mixed-citation></ref><ref id="B134"><mixed-citation xmlns:xlink="http://www.w3.org/1999/xlink" xlink:type="simple"><person-group><name name-style="western"><surname>Schrödl</surname><given-names>M</given-names></name></person-group> (<year>1996b</year>) <article-title><italic><tp:taxon-name><tp:taxon-name-part taxon-name-part-type="genus">Janolus</tp:taxon-name-part><tp:taxon-name-part taxon-name-part-type="species">rebeccae</tp:taxon-name-part></tp:taxon-name></italic>, a new species of arminacean nudibranchs from northern Chile.</article-title><source>Spixiana</source><volume>19</volume>: <fpage>293</fpage>–<lpage>300</lpage>.</mixed-citation></ref><ref id="B140"><mixed-citation xmlns:xlink="http://www.w3.org/1999/xlink" xlink:type="simple"><person-group><name name-style="western"><surname>Schrödl</surname><given-names>M</given-names></name></person-group> (<year>2003</year>) <source>Sea Slugs of Southern South America.</source><publisher-name>ConchBooks</publisher-name>, <publisher-loc>Hackenheim</publisher-loc>, <size units="page">165 pp</size>.</mixed-citation></ref></ref-list></tp:taxon-treatment>
