# Supplementary material for: ﻿Peruvian nudibranchs (Mollusca, Gastropoda, Heterobranchia): an updated literature review-based list of species
Source: Zookeys. 2023 Aug 23;1176:117–63. doi: 10.3897/zookeys.1176.103167 (PMC10468691; doi:10.3897/zookeys.1176.103167)
Supplement: XML Treatment for Tritonia [file zookeys.1176.103167-treatment16.xml]

<!DOCTYPE tp:taxon-treatment
  PUBLIC "-//TaxonX//DTD Taxonomic Treatment Publishing DTD v0 20100105//EN" "tax-treatment-NSO.dtd">
<tp:taxon-treatment xmlns:tp="http://www.plazi.org/taxpub"><tp:treatment-meta><kwd-group><label>Taxon classification</label><kwd>
                  <named-content content-type="kingdom">Animalia</named-content>
                </kwd><kwd>
                  <named-content content-type="order">Nudibranchia</named-content>
                </kwd><kwd>
                  <named-content content-type="family">Tritoniidae</named-content>
                </kwd></kwd-group><mixed-citation publication-type="journal"><person-group><name><surname>Grández</surname><given-names>Alessandra</given-names></name><name><surname>Ampuero</surname><given-names>André</given-names></name><name><surname>Barahona</surname><given-names>Sergio P.</given-names></name></person-group><article-title>﻿Peruvian nudibranchs (<tp:taxon-name><tp:taxon-name-part taxon-name-part-type="phylum">Mollusca</tp:taxon-name-part></tp:taxon-name>, <tp:taxon-name><tp:taxon-name-part taxon-name-part-type="class">Gastropoda</tp:taxon-name-part></tp:taxon-name>, <tp:taxon-name><tp:taxon-name-part taxon-name-part-type="superorder">Heterobranchia</tp:taxon-name-part></tp:taxon-name>): an updated literature review-based list of species</article-title><source>Zookeys</source><day>23</day><month>08</month><year>2023</year><volume>1176</volume><fpage>117</fpage><lpage>163</lpage><pub-id pub-id-type="doi">10.3897/zookeys.1176.103167</pub-id></mixed-citation></tp:treatment-meta><tp:nomenclature><label>﻿</label><tp:taxon-name>
                <object-id xmlns:xlink="http://www.w3.org/1999/xlink" content-type="arpha" xlink:type="simple">0EA42077-660A-5AFD-B804-480A9B51595C</object-id>
                <tp:taxon-name-part taxon-name-part-type="genus" reg="Tritonia">Tritonia</tp:taxon-name-part>
              </tp:taxon-name><tp:taxon-authority>sp.</tp:taxon-authority><xref ref-type="fig" rid="F8">Peruvian specimen photographs: Fig. 8</xref><xref ref-type="bibr" rid="B163">, Uribe et al. (2013)</xref><xref ref-type="bibr" rid="B164">, Uribe et al. (2019)</xref></tp:nomenclature><tp:treatment-sec sec-type="habitat" id="SECID0EHGCK"><title>Habitat.</title><p>Benthic.</p><fig id="F8" position="float" orientation="portrait"><object-id xmlns:xlink="http://www.w3.org/1999/xlink" content-type="doi" xlink:type="simple">10.3897/zookeys.1176.103167.figure8</object-id><object-id xmlns:xlink="http://www.w3.org/1999/xlink" content-type="arpha" xlink:type="simple">0D16B1EA-874A-5141-A50F-558F3D1F42B2</object-id><label>Figure 8.</label><caption><p><italic><tp:taxon-name><tp:taxon-name-part taxon-name-part-type="genus" reg="Tritonia">Tritonia</tp:taxon-name-part></tp:taxon-name></italic> sp., courtesy of Jaime Calvo-Pérez.</p></caption><graphic xmlns:xlink="http://www.w3.org/1999/xlink" xlink:href="zookeys-1176-117_article-103167__-g008.jpg" position="float" orientation="portrait" xlink:type="simple" id="oo_895939.jpg"><uri content-type="original_file" xlink:type="simple">https://binary.pensoft.net/fig/895939</uri></graphic></fig></tp:treatment-sec><tp:treatment-sec sec-type="Depth" id="SECID0EAHCK"><title>Depth.</title><p>5–15 m (<xref ref-type="bibr" rid="B163">Uribe et al. 2013</xref>).</p></tp:treatment-sec><tp:treatment-sec sec-type="distribution" id="SECID0EKHCK"><title>Distribution.</title><p>From Foca Island (Piura, Peru, 05°12'S) to Punta Picata (Tacna, Peru) (<xref ref-type="bibr" rid="B163">Uribe et al. 2013</xref>).</p></tp:treatment-sec><tp:treatment-sec sec-type="Sampling/reporting sites" id="SECID0EUHCK"><title>Sampling/reporting sites.</title><p>In Peru, it was reported in Foca Island (Piura, 05°12'S), Santa Island (09°01'S), Ferrol Bay (Chimbote, 09°06'S), Punta El Huaro (Casma, Ancash, 09°37’S), La Gramita (Casma, Ancash, 09°43'S), Punta Patillos (Huarmey, 09°53'S), Punta Colorado (Huarmey, Ancash, 10°29′S), Pucusana (Lima, 12°25'S), Isla Asia (Lima, 12°47'S), Isla La Vieja (Independencia Bay, Pisco, Ica, 14°16′S) and Punta Picata (Tacna, 17°52'S) (<xref ref-type="bibr" rid="B163">Uribe et al. 2013</xref>).</p></tp:treatment-sec><tp:treatment-sec sec-type="remarks" id="SECID0E5HCK"><title>Remarks.</title><p>It bears resemblance to <italic><tp:taxon-name><tp:taxon-name-part taxon-name-part-type="genus" reg="Tritonia">Tritonia</tp:taxon-name-part><tp:taxon-name-part taxon-name-part-type="species" reg="odhneri">odhneri</tp:taxon-name-part></tp:taxon-name></italic> (common in Chile) in terms of its external morphology, while displaying similarities to <italic><tp:taxon-name><tp:taxon-name-part taxon-name-part-type="genus" reg="Tritonia">Tritonia</tp:taxon-name-part><tp:taxon-name-part taxon-name-part-type="species" reg="festiva">festiva</tp:taxon-name-part></tp:taxon-name></italic> (found in Alaska, Baja California, and Japan; <xref ref-type="bibr" rid="B163">Uribe et al. 2013</xref>). Anatomical and molecular analyses are necessary to describe this species (<xref ref-type="bibr" rid="B163">Uribe et al. 2013</xref>).</p></tp:treatment-sec><ref-list><ref id="B163"><mixed-citation xmlns:xlink="http://www.w3.org/1999/xlink" xlink:type="simple"><person-group><name name-style="western"><surname>Uribe</surname><given-names>RA</given-names></name><name name-style="western"><surname>Nakamura</surname><given-names>K</given-names></name><name name-style="western"><surname>Indacochea</surname><given-names>A</given-names></name><name name-style="western"><surname>Pacheco</surname><given-names>AS</given-names></name><name name-style="western"><surname>Hooker</surname><given-names>Y</given-names></name><name name-style="western"><surname>Schrödl</surname><given-names>M</given-names></name></person-group> (<year>2013</year>) <article-title>A review on the diversity and distribution of opisthobranch gastropods from Peru, with the addition of three new records.</article-title><source>Spixiana</source><volume>36</volume>(<issue>1</issue>): <fpage>43</fpage>–<lpage>60</lpage>.</mixed-citation></ref><ref id="B164"><mixed-citation xmlns:xlink="http://www.w3.org/1999/xlink" xlink:type="simple"><person-group><name name-style="western"><surname>Uribe</surname><given-names>RA</given-names></name><name name-style="western"><surname>Perea</surname><given-names>Á</given-names></name><name name-style="western"><surname>García</surname><given-names>V</given-names></name><name name-style="western"><surname>Huerto</surname><given-names>M</given-names></name></person-group> (<year>2019</year>) <article-title>Biodiversidad marina en el norcentro de la costa de Perú: Un enfoque para la evaluación de planes de manejo.</article-title><source>Boletín Instituto del Mar del Perú</source><volume>34</volume>(<issue>2</issue>): <fpage>20</fpage>. <ext-link xlink:href="https://repositorio.imarpe.gob.pe/handle/20.500.12958/3401" ext-link-type="uri" xlink:type="simple">https://repositorio.imarpe.gob.pe/handle/20.500.12958/3401</ext-link></mixed-citation></ref></ref-list></tp:taxon-treatment>
