# Supplementary material for: ﻿Peruvian nudibranchs (Mollusca, Gastropoda, Heterobranchia): an updated literature review-based list of species
Source: Zookeys. 2023 Aug 23;1176:117–63. doi: 10.3897/zookeys.1176.103167 (PMC10468691; doi:10.3897/zookeys.1176.103167)
Supplement: XML Treatment for Tyrinna delicata [file zookeys.1176.103167-treatment17.xml]

<!DOCTYPE tp:taxon-treatment
  PUBLIC "-//TaxonX//DTD Taxonomic Treatment Publishing DTD v0 20100105//EN" "tax-treatment-NSO.dtd">
<tp:taxon-treatment xmlns:tp="http://www.plazi.org/taxpub"><tp:treatment-meta><kwd-group><label>Taxon classification</label><kwd>
                  <named-content content-type="kingdom">Animalia</named-content>
                </kwd><kwd>
                  <named-content content-type="order">Nudibranchia</named-content>
                </kwd><kwd>
                  <named-content content-type="family">Chromodorididae</named-content>
                </kwd></kwd-group><mixed-citation publication-type="journal"><person-group><name><surname>Grández</surname><given-names>Alessandra</given-names></name><name><surname>Ampuero</surname><given-names>André</given-names></name><name><surname>Barahona</surname><given-names>Sergio P.</given-names></name></person-group><article-title>﻿Peruvian nudibranchs (<tp:taxon-name><tp:taxon-name-part taxon-name-part-type="phylum">Mollusca</tp:taxon-name-part></tp:taxon-name>, <tp:taxon-name><tp:taxon-name-part taxon-name-part-type="class">Gastropoda</tp:taxon-name-part></tp:taxon-name>, <tp:taxon-name><tp:taxon-name-part taxon-name-part-type="superorder">Heterobranchia</tp:taxon-name-part></tp:taxon-name>): an updated literature review-based list of species</article-title><source>Zookeys</source><day>23</day><month>08</month><year>2023</year><volume>1176</volume><fpage>117</fpage><lpage>163</lpage><pub-id pub-id-type="doi">10.3897/zookeys.1176.103167</pub-id></mixed-citation></tp:treatment-meta><tp:nomenclature><label>﻿</label><tp:taxon-name>
                <object-id xmlns:xlink="http://www.w3.org/1999/xlink" content-type="arpha" xlink:type="simple">3E4FD79E-4280-5E8A-9EAF-0A13613E0569</object-id>
                <tp:taxon-name-part taxon-name-part-type="genus" reg="Tyrinna">Tyrinna</tp:taxon-name-part>
                <tp:taxon-name-part taxon-name-part-type="species" reg="delicata">delicata</tp:taxon-name-part>
              </tp:taxon-name><tp:taxon-authority>(Abraham, 1877)</tp:taxon-authority><xref ref-type="fig" rid="F9">Peruvian specimen photographs: Fig. 9</xref><xref ref-type="bibr" rid="B163">, Uribe et al. (2013)</xref></tp:nomenclature><tp:treatment-sec sec-type="habitat" id="SECID0EMLCK"><title>Habitat.</title><p>Benthic.</p><fig id="F9" position="float" orientation="portrait"><object-id xmlns:xlink="http://www.w3.org/1999/xlink" content-type="doi" xlink:type="simple">10.3897/zookeys.1176.103167.figure9</object-id><object-id xmlns:xlink="http://www.w3.org/1999/xlink" content-type="arpha" xlink:type="simple">EB119638-347A-5D2B-AC98-16E969E78AB0</object-id><label>Figure 9.</label><caption><p><italic><tp:taxon-name><tp:taxon-name-part taxon-name-part-type="genus" reg="Tyrinna">Tyrinna</tp:taxon-name-part><tp:taxon-name-part taxon-name-part-type="species" reg="delicata">delicata</tp:taxon-name-part></tp:taxon-name></italic>, courtesy of Fabián Avilés.</p></caption><graphic xmlns:xlink="http://www.w3.org/1999/xlink" xlink:href="zookeys-1176-117_article-103167__-g009.jpg" position="float" orientation="portrait" xlink:type="simple" id="oo_895940.jpg"><uri content-type="original_file" xlink:type="simple">https://binary.pensoft.net/fig/895940</uri></graphic></fig></tp:treatment-sec><tp:treatment-sec sec-type="Depth" id="SECID0EJMCK"><title>Depth.</title><p>0–22 m (<xref ref-type="bibr" rid="B163">Uribe et al. 2013</xref>).</p></tp:treatment-sec><tp:treatment-sec sec-type="type material" id="SECID0ETMCK"><title>Type material.</title><p>Holotype <named-content xmlns:xlink="http://www.w3.org/1999/xlink" content-type="dwc:institutional_code" xlink:title="Natural History Museum" xlink:href="http://grbio.org/institution/natural-history-museum-london" xlink:type="simple">NHMUK</named-content> 1995038—Chiloé Island, Chile.</p></tp:treatment-sec><tp:treatment-sec sec-type="distribution" id="SECID0E4MCK"><title>Distribution.</title><p>Amphi-South American. From Pucusana (Lima, Peru, 12°25'S) (Fabián Avilés pers. comm.) to Strait of Magellan (Chile, 53°S) and Peninsula Valdés (Argentina, 42°S) (<xref ref-type="bibr" rid="B144">Schrödl and Millen 2001</xref>; <xref ref-type="bibr" rid="B163">Uribe et al. 2013</xref>; <xref ref-type="bibr" rid="B8">Araya and Valdés 2016</xref>).</p></tp:treatment-sec><tp:treatment-sec sec-type="Sampling/reporting sites" id="SECID0EPNCK"><title>Sampling/reporting sites.</title><p>In Peru, two specimens were collected (<abbrev xmlns:xlink="http://www.w3.org/1999/xlink" xlink:title="Museo Historia Natural Vera Alleman Haeghebaert, Universidad Ricardo Palma" id="ABBRID0EVNCK" xlink:type="simple">MHNURP</abbrev>, specimens currently lost) in Playa Las Ninfas (Pucusana, Lima, 12°28'49"S) on 23 October 2019, at 1.5–2.0 m depth, 55–60 mm length (Fig. <xref ref-type="fig" rid="F9">9</xref>) (Fabián Avilés pers. comm.). In Peru, this species was also reported in San Juan de Marcona (Ica, 15°21′S) and Isla Blanca (Arequipa, 17°00'S) (<xref ref-type="bibr" rid="B163">Uribe et al. 2013</xref>). In Chile, it was reported in Caleta Obispito (Caldera, Atacama, 26°45'51"S) (<xref ref-type="bibr" rid="B8">Araya and Valdés 2016</xref>) and in several points (occurrences) such as Reserva Nacional Pingüino de Humboldt (29°15′S), Playa El Francés (Coquimbo, 30°05'S), Pichicuy (32°20′S), Caleta Cocholgüe-Tomé (36°35'S), Caleta Chome (Península de Hualpén, 36°48'S), Caleta Chaihuín (39°56'S), Faro San Isidro (Strait of Magellan, 53°28′S) (<xref ref-type="bibr" rid="B75">iNaturalist 2023a</xref>). It was also reported in San Juan Fernández Islands (33°38′S) (<xref ref-type="bibr" rid="B8">Araya and Valdés 2016</xref>). In Argentina it was observed (occurrences) in Baliza Davison (Tierra del Fuego, 54°56'S), Grand Jason (Jason Islands, 51°04'S), La Tranquera (46°02'S), Golfo San Jorge (46°00'S), Punta del Marqués (Rada Tilly, 45°57'S), Parque Interjurisdiccional Marino Costero Patagonia Austral (PIMCPA, 45°02'S), Camarones Bay (44°46'S), Golfo Nuevo (42°47'S), and Golfo San José (42°24'S) (<xref ref-type="bibr" rid="B77">iNaturalist 2023c</xref>).</p></tp:treatment-sec><tp:treatment-sec sec-type="remarks" id="SECID0EROCK"><title>Remarks.</title><p>This species was originally identified as <italic><tp:taxon-name><tp:taxon-name-part taxon-name-part-type="genus" reg="Tyrinna">Tyrinna</tp:taxon-name-part><tp:taxon-name-part taxon-name-part-type="species" reg="nobilis">nobilis</tp:taxon-name-part></tp:taxon-name></italic> Bergh, 1898, a name that is currently not accepted.</p></tp:treatment-sec><ref-list><ref id="B163"><mixed-citation xmlns:xlink="http://www.w3.org/1999/xlink" xlink:type="simple"><person-group><name name-style="western"><surname>Uribe</surname><given-names>RA</given-names></name><name name-style="western"><surname>Nakamura</surname><given-names>K</given-names></name><name name-style="western"><surname>Indacochea</surname><given-names>A</given-names></name><name name-style="western"><surname>Pacheco</surname><given-names>AS</given-names></name><name name-style="western"><surname>Hooker</surname><given-names>Y</given-names></name><name name-style="western"><surname>Schrödl</surname><given-names>M</given-names></name></person-group> (<year>2013</year>) <article-title>A review on the diversity and distribution of opisthobranch gastropods from Peru, with the addition of three new records.</article-title><source>Spixiana</source><volume>36</volume>(<issue>1</issue>): <fpage>43</fpage>–<lpage>60</lpage>.</mixed-citation></ref><ref id="B144"><mixed-citation xmlns:xlink="http://www.w3.org/1999/xlink" xlink:type="simple"><person-group><name name-style="western"><surname>Schrödl</surname><given-names>M</given-names></name><name name-style="western"><surname>Millen</surname><given-names>SV</given-names></name></person-group> (<year>2001</year>) <article-title>Revision of the nudibranch gastropod genus <italic><tp:taxon-name><tp:taxon-name-part taxon-name-part-type="genus">Tyrinna</tp:taxon-name-part></tp:taxon-name></italic> Bergh, 1898 (<tp:taxon-name><tp:taxon-name-part taxon-name-part-type="suborder">Doridoidea</tp:taxon-name-part></tp:taxon-name>: <tp:taxon-name><tp:taxon-name-part taxon-name-part-type="family">Chromodorididae</tp:taxon-name-part></tp:taxon-name>).</article-title><source>Journal of Natural History</source><volume>35</volume>(<issue>8</issue>): <fpage>1143</fpage>–<lpage>1171</lpage>. <ext-link xlink:href="10.1080/00222930152434472" ext-link-type="doi" xlink:type="simple">https://doi.org/10.1080/00222930152434472</ext-link></mixed-citation></ref><ref id="B8"><mixed-citation xmlns:xlink="http://www.w3.org/1999/xlink" xlink:type="simple"><person-group><name name-style="western"><surname>Araya</surname><given-names>JF</given-names></name><name name-style="western"><surname>Valdés</surname><given-names>Á</given-names></name></person-group> (<year>2016</year>) Shallow water heterobranch sea slugs (<tp:taxon-name><tp:taxon-name-part taxon-name-part-type="class">Gastropoda</tp:taxon-name-part></tp:taxon-name>: <tp:taxon-name><tp:taxon-name-part taxon-name-part-type="superorder">Heterobranchia</tp:taxon-name-part></tp:taxon-name>) from the Region de Atacama, northern Chile. PeerJ 4: e1963. <ext-link xlink:href="10.7717/peerj.1963" ext-link-type="doi" xlink:type="simple">https://doi.org/10.7717/peerj.1963</ext-link></mixed-citation></ref><ref id="B75"><mixed-citation xmlns:xlink="http://www.w3.org/1999/xlink" xlink:type="simple">iNaturalist (<year>2023a</year>) Flameback (<tp:taxon-name><tp:taxon-name-part taxon-name-part-type="genus">Phidiana</tp:taxon-name-part><tp:taxon-name-part taxon-name-part-type="species">lottini</tp:taxon-name-part></tp:taxon-name>). <ext-link xlink:href="https://www.inaturalist.org/observations?place_id=any&amp;subview=map&amp;taxon_id=487858" ext-link-type="uri" xlink:type="simple">https://www.inaturalist.org/observations?place_id=any&amp;subview=map&amp;taxon_id=487858</ext-link></mixed-citation></ref><ref id="B77"><mixed-citation xmlns:xlink="http://www.w3.org/1999/xlink" xlink:type="simple">iNaturalist (<year>2023c</year>) <tp:taxon-name><tp:taxon-name-part taxon-name-part-type="genus">Tyrinna</tp:taxon-name-part><tp:taxon-name-part taxon-name-part-type="species">delicata</tp:taxon-name-part></tp:taxon-name>. <ext-link xlink:href="https://www.inaturalist.org/observations?place_id=any&amp;subview=map&amp;taxon_id=50230" ext-link-type="uri" xlink:type="simple">https://www.inaturalist.org/observations?place_id=any&amp;subview=map&amp;taxon_id=50230</ext-link></mixed-citation></ref></ref-list></tp:taxon-treatment>
