# Supplementary material for: ﻿Peruvian nudibranchs (Mollusca, Gastropoda, Heterobranchia): an updated literature review-based list of species
Source: Zookeys. 2023 Aug 23;1176:117–63. doi: 10.3897/zookeys.1176.103167 (PMC10468691; doi:10.3897/zookeys.1176.103167)
Supplement: XML Treatment for Tyrinna evelinae [file zookeys.1176.103167-treatment18.xml]

<!DOCTYPE tp:taxon-treatment
  PUBLIC "-//TaxonX//DTD Taxonomic Treatment Publishing DTD v0 20100105//EN" "tax-treatment-NSO.dtd">
<tp:taxon-treatment xmlns:tp="http://www.plazi.org/taxpub"><tp:treatment-meta><kwd-group><label>Taxon classification</label><kwd>
                  <named-content content-type="kingdom">Animalia</named-content>
                </kwd><kwd>
                  <named-content content-type="order">Nudibranchia</named-content>
                </kwd><kwd>
                  <named-content content-type="family">Chromodorididae</named-content>
                </kwd></kwd-group><mixed-citation publication-type="journal"><person-group><name><surname>Grández</surname><given-names>Alessandra</given-names></name><name><surname>Ampuero</surname><given-names>André</given-names></name><name><surname>Barahona</surname><given-names>Sergio P.</given-names></name></person-group><article-title>﻿Peruvian nudibranchs (<tp:taxon-name><tp:taxon-name-part taxon-name-part-type="phylum">Mollusca</tp:taxon-name-part></tp:taxon-name>, <tp:taxon-name><tp:taxon-name-part taxon-name-part-type="class">Gastropoda</tp:taxon-name-part></tp:taxon-name>, <tp:taxon-name><tp:taxon-name-part taxon-name-part-type="superorder">Heterobranchia</tp:taxon-name-part></tp:taxon-name>): an updated literature review-based list of species</article-title><source>Zookeys</source><day>23</day><month>08</month><year>2023</year><volume>1176</volume><fpage>117</fpage><lpage>163</lpage><pub-id pub-id-type="doi">10.3897/zookeys.1176.103167</pub-id></mixed-citation></tp:treatment-meta><tp:nomenclature><label>﻿</label><tp:taxon-name>
                <object-id xmlns:xlink="http://www.w3.org/1999/xlink" content-type="arpha" xlink:type="simple">24BB42FD-73D8-517A-A2CF-4B6A7478975C</object-id>
                <tp:taxon-name-part taxon-name-part-type="genus" reg="Tyrinna">Tyrinna</tp:taxon-name-part>
                <tp:taxon-name-part taxon-name-part-type="species" reg="evelinae">evelinae</tp:taxon-name-part>
              </tp:taxon-name><tp:taxon-authority>(Er. Marcus, 1958)</tp:taxon-authority></tp:nomenclature><tp:treatment-sec sec-type="habitat" id="SECID0EHQCK"><title>Habitat.</title><p>Benthic.</p></tp:treatment-sec><tp:treatment-sec sec-type="Depth" id="SECID0EMQCK"><title>Depth.</title><p>0–5 m (<xref ref-type="bibr" rid="B180">Welch 2010</xref>).</p></tp:treatment-sec><tp:treatment-sec sec-type="type material" id="SECID0EWQCK"><title>Type material.</title><p>Not available.</p></tp:treatment-sec><tp:treatment-sec sec-type="distribution" id="SECID0E2QCK"><title>Distribution.</title><p>Amphi-American and West Africa.</p></tp:treatment-sec><tp:treatment-sec sec-type="Sampling/reporting sites" id="SECID0EARCK"><title>Sampling/reporting sites.</title><p>In Peru, it was reported in El Rubio (Tumbes, 03°52'S) (<xref ref-type="bibr" rid="B144">Schrödl and Millen 2001</xref>). It was also reported in Mexico (Gulf of California, 28°N), Jamaica (<xref ref-type="bibr" rid="B144">Schrödl and Millen 2001</xref>). In the Atlantic, it has been sampled in the Gulf of Mexico (<xref ref-type="bibr" rid="B37">de la Cruz-Francisco et al. 2017</xref>), Panama (<xref ref-type="bibr" rid="B57">Goodheart et al. 2016</xref>), Brazil (<xref ref-type="bibr" rid="B93">Marcus 1958</xref>), Ghana, and Cape Verde (<xref ref-type="bibr" rid="B24">Camacho-García et al. 2005</xref>).</p></tp:treatment-sec><tp:treatment-sec sec-type="remarks" id="SECID0E5RCK"><title>Remarks.</title><p>It was initially listed by <xref ref-type="bibr" rid="B113">Paredes et al. (1999)</xref>. According to <xref ref-type="bibr" rid="B163">Uribe et al. (2013)</xref> molecular studies are necessary to confirm the consistency of reports of <italic><tp:taxon-name><tp:taxon-name-part taxon-name-part-type="genus" reg="Tyrinna">T.</tp:taxon-name-part><tp:taxon-name-part taxon-name-part-type="species" reg="evelinae">evelinae</tp:taxon-name-part></tp:taxon-name></italic> in both the Atlantic and Pacific populations that are morphologically difficult to distinguish (<xref ref-type="bibr" rid="B171">Valdés et al. 2006</xref>).</p></tp:treatment-sec><ref-list><ref id="B180"><mixed-citation xmlns:xlink="http://www.w3.org/1999/xlink" xlink:type="simple"><person-group><name name-style="western"><surname>Welch</surname><given-names>JJ</given-names></name></person-group> (<year>2010</year>) The “Island Rule” and Deep-Sea Gastropods: Re-Examining the Evidence. PLoS ONE 5(1): e8776. <ext-link xlink:href="10.1371/journal.pone.0008776" ext-link-type="doi" xlink:type="simple">https://doi.org/10.1371/journal.pone.0008776</ext-link></mixed-citation></ref><ref id="B144"><mixed-citation xmlns:xlink="http://www.w3.org/1999/xlink" xlink:type="simple"><person-group><name name-style="western"><surname>Schrödl</surname><given-names>M</given-names></name><name name-style="western"><surname>Millen</surname><given-names>SV</given-names></name></person-group> (<year>2001</year>) <article-title>Revision of the nudibranch gastropod genus <italic><tp:taxon-name><tp:taxon-name-part taxon-name-part-type="genus">Tyrinna</tp:taxon-name-part></tp:taxon-name></italic> Bergh, 1898 (<tp:taxon-name><tp:taxon-name-part taxon-name-part-type="suborder">Doridoidea</tp:taxon-name-part></tp:taxon-name>: <tp:taxon-name><tp:taxon-name-part taxon-name-part-type="family">Chromodorididae</tp:taxon-name-part></tp:taxon-name>).</article-title><source>Journal of Natural History</source><volume>35</volume>(<issue>8</issue>): <fpage>1143</fpage>–<lpage>1171</lpage>. <ext-link xlink:href="10.1080/00222930152434472" ext-link-type="doi" xlink:type="simple">https://doi.org/10.1080/00222930152434472</ext-link></mixed-citation></ref><ref id="B37"><mixed-citation xmlns:xlink="http://www.w3.org/1999/xlink" xlink:type="simple"><person-group><name name-style="western"><surname>De la Cruz-Francisco</surname><given-names>V</given-names></name><name name-style="western"><surname>Ortigosa</surname><given-names>D</given-names></name><name name-style="western"><surname>González-González</surname><given-names>M</given-names></name></person-group> (<year>2017</year>) <article-title>First records of marine sea slugs (<tp:taxon-name><tp:taxon-name-part taxon-name-part-type="class">Gastropoda</tp:taxon-name-part></tp:taxon-name>: <tp:taxon-name><tp:taxon-name-part taxon-name-part-type="superorder">Heterobranchia</tp:taxon-name-part></tp:taxon-name>) of the Tuxpan Reef System, Mexico, with extended distribution records.</article-title><source>Biodiversity and Natural History</source><volume>3</volume>(<issue>1</issue>): <fpage>15</fpage>–<lpage>23</lpage>. <ext-link xlink:href="https://www.biodiversnathist.com/index.php/bnh/article/view/37" ext-link-type="uri" xlink:type="simple">https://www.biodiversnathist.com/index.php/bnh/article/view/37</ext-link></mixed-citation></ref><ref id="B57"><mixed-citation xmlns:xlink="http://www.w3.org/1999/xlink" xlink:type="simple"><person-group><name name-style="western"><surname>Goodheart</surname><given-names>JA</given-names></name><name name-style="western"><surname>Ellingson</surname><given-names>RA</given-names></name><name name-style="western"><surname>Vital</surname><given-names>XG</given-names></name><name name-style="western"><surname>Galvâo</surname><given-names>H</given-names></name><name name-style="western"><surname>McCarthy</surname><given-names>J</given-names></name><name name-style="western"><surname>Medrano</surname><given-names>S</given-names></name><name name-style="western"><surname>Bhave</surname><given-names>V</given-names></name><name name-style="western"><surname>García-Méndez</surname><given-names>K</given-names></name><name name-style="western"><surname>Jiménez</surname><given-names>L</given-names></name><name name-style="western"><surname>López</surname><given-names>G</given-names></name><name name-style="western"><surname>Hoover</surname><given-names>C</given-names></name><name name-style="western"><surname>Awbrey</surname><given-names>J</given-names></name><name name-style="western"><surname>De Jesús</surname><given-names>J</given-names></name><name name-style="western"><surname>Gowacki</surname><given-names>W</given-names></name><name name-style="western"><surname>Krug</surname><given-names>P</given-names></name><name name-style="western"><surname>Valdés</surname><given-names>Á</given-names></name></person-group> (<year>2016</year>) <article-title>Identification guide to the heterobranch sea slugs (<tp:taxon-name><tp:taxon-name-part taxon-name-part-type="phylum">Mollusca</tp:taxon-name-part></tp:taxon-name>: <tp:taxon-name><tp:taxon-name-part taxon-name-part-type="class">Gastropoda</tp:taxon-name-part></tp:taxon-name>) from Bocas del Toro, Panama.</article-title><source>Marine Biodiversity Records</source><volume>9</volume>(<issue>56</issue>): <fpage>56</fpage>. <ext-link xlink:href="10.1186/s41200-016-0048-z" ext-link-type="doi" xlink:type="simple">https://doi.org/10.1186/s41200-016-0048-z</ext-link></mixed-citation></ref><ref id="B93"><mixed-citation xmlns:xlink="http://www.w3.org/1999/xlink" xlink:type="simple"><person-group><name name-style="western"><surname>Marcus</surname><given-names>E</given-names></name></person-group> (<year>1958</year>) <article-title>On Western Atlantic opisthobranchiate gastropods.</article-title><source>American Museum Novitates</source><volume>1906</volume>: <fpage>1</fpage>–<lpage>82</lpage>. <ext-link xlink:href="https://digitallibrary.amnh.org/handle/2246/5128" ext-link-type="uri" xlink:type="simple">https://digitallibrary.amnh.org/handle/2246/5128</ext-link></mixed-citation></ref><ref id="B24"><mixed-citation xmlns:xlink="http://www.w3.org/1999/xlink" xlink:type="simple"><person-group><name name-style="western"><surname>Camacho-García</surname><given-names>Y</given-names></name><name name-style="western"><surname>Gosliner</surname><given-names>TM</given-names></name><name name-style="western"><surname>Valdés</surname><given-names>Á</given-names></name></person-group> (<year>2005</year>) <source>Guía de Campo de las Babosas Marinas del Pacíﬁco Este Tropical.</source><publisher-name>California Academy of Sciences</publisher-name>, <publisher-loc>San Francisco, California</publisher-loc>, <size units="page">130 pp</size>.</mixed-citation></ref><ref id="B113"><mixed-citation xmlns:xlink="http://www.w3.org/1999/xlink" xlink:type="simple"><person-group><name name-style="western"><surname>Paredes</surname><given-names>C</given-names></name><name name-style="western"><surname>Huamán</surname><given-names>P</given-names></name><name name-style="western"><surname>Cardoso</surname><given-names>F</given-names></name><name name-style="western"><surname>Vivar</surname><given-names>R</given-names></name><name name-style="western"><surname>Vera</surname><given-names>V</given-names></name></person-group> (<year>1999</year>) <article-title>Estado actual del conocimiento de los moluscos acuáticos en el Perú.</article-title><source>Revista Peruana de Biología</source><volume>6</volume>(<issue>1</issue>): <fpage>005</fpage>–<lpage>047</lpage>. <ext-link xlink:href="10.15381/rpb.v6i1.8298" ext-link-type="doi" xlink:type="simple">https://doi.org/10.15381/rpb.v6i1.8298</ext-link></mixed-citation></ref><ref id="B163"><mixed-citation xmlns:xlink="http://www.w3.org/1999/xlink" xlink:type="simple"><person-group><name name-style="western"><surname>Uribe</surname><given-names>RA</given-names></name><name name-style="western"><surname>Nakamura</surname><given-names>K</given-names></name><name name-style="western"><surname>Indacochea</surname><given-names>A</given-names></name><name name-style="western"><surname>Pacheco</surname><given-names>AS</given-names></name><name name-style="western"><surname>Hooker</surname><given-names>Y</given-names></name><name name-style="western"><surname>Schrödl</surname><given-names>M</given-names></name></person-group> (<year>2013</year>) <article-title>A review on the diversity and distribution of opisthobranch gastropods from Peru, with the addition of three new records.</article-title><source>Spixiana</source><volume>36</volume>(<issue>1</issue>): <fpage>43</fpage>–<lpage>60</lpage>.</mixed-citation></ref><ref id="B171"><mixed-citation xmlns:xlink="http://www.w3.org/1999/xlink" xlink:type="simple"><person-group><name name-style="western"><surname>Valdés</surname><given-names>Á</given-names></name><name name-style="western"><surname>Hamann</surname><given-names>J</given-names></name><name name-style="western"><surname>Behrens</surname><given-names>D</given-names></name><name name-style="western"><surname>DuPont</surname><given-names>A</given-names></name></person-group> (<year>2006</year>) <source>Caribbean sea slugs: A field guide to the opisthobranch mollusks from the tropical northwestern Atlantic.</source><publisher-name>Sea Challengers Natural History Books</publisher-name>, <publisher-loc>Gig Harbor</publisher-loc>, <size units="page">289 pp</size>. <ext-link xlink:href="https://www.nhbs.com/caribbean-sea-slugs-book" ext-link-type="uri" xlink:type="simple">https://www.nhbs.com/caribbean-sea-slugs-book</ext-link></mixed-citation></ref></ref-list></tp:taxon-treatment>
