# Supplementary material for: ﻿Peruvian nudibranchs (Mollusca, Gastropoda, Heterobranchia): an updated literature review-based list of species
Source: Zookeys. 2023 Aug 23;1176:117–63. doi: 10.3897/zookeys.1176.103167 (PMC10468691; doi:10.3897/zookeys.1176.103167)
Supplement: XML Treatment for Felimare agassizii [file zookeys.1176.103167-treatment19.xml]

<!DOCTYPE tp:taxon-treatment
  PUBLIC "-//TaxonX//DTD Taxonomic Treatment Publishing DTD v0 20100105//EN" "tax-treatment-NSO.dtd">
<tp:taxon-treatment xmlns:tp="http://www.plazi.org/taxpub"><tp:treatment-meta><kwd-group><label>Taxon classification</label><kwd>
                  <named-content content-type="kingdom">Animalia</named-content>
                </kwd><kwd>
                  <named-content content-type="order">Nudibranchia</named-content>
                </kwd><kwd>
                  <named-content content-type="family">Chromodorididae</named-content>
                </kwd></kwd-group><mixed-citation publication-type="journal"><person-group><name><surname>Grández</surname><given-names>Alessandra</given-names></name><name><surname>Ampuero</surname><given-names>André</given-names></name><name><surname>Barahona</surname><given-names>Sergio P.</given-names></name></person-group><article-title>﻿Peruvian nudibranchs (<tp:taxon-name><tp:taxon-name-part taxon-name-part-type="phylum">Mollusca</tp:taxon-name-part></tp:taxon-name>, <tp:taxon-name><tp:taxon-name-part taxon-name-part-type="class">Gastropoda</tp:taxon-name-part></tp:taxon-name>, <tp:taxon-name><tp:taxon-name-part taxon-name-part-type="superorder">Heterobranchia</tp:taxon-name-part></tp:taxon-name>): an updated literature review-based list of species</article-title><source>Zookeys</source><day>23</day><month>08</month><year>2023</year><volume>1176</volume><fpage>117</fpage><lpage>163</lpage><pub-id pub-id-type="doi">10.3897/zookeys.1176.103167</pub-id></mixed-citation></tp:treatment-meta><tp:nomenclature><label>﻿</label><tp:taxon-name>
                <object-id xmlns:xlink="http://www.w3.org/1999/xlink" content-type="arpha" xlink:type="simple">6F4E295C-73D7-5AF3-B295-D45EBC94BD2D</object-id>
                <tp:taxon-name-part taxon-name-part-type="genus" reg="Felimare">Felimare</tp:taxon-name-part>
                <tp:taxon-name-part taxon-name-part-type="species" reg="agassizii">agassizii</tp:taxon-name-part>
              </tp:taxon-name><tp:taxon-authority>(Bergh, 1894)</tp:taxon-authority><xref ref-type="bibr" rid="B163">Peruvian specimen photographs: Uribe et al. (2013)</xref><xref ref-type="bibr" rid="B103">, Nakamura (2007) Common name: Agassiz’s Chromodorid</xref></tp:nomenclature><tp:treatment-sec sec-type="habitat" id="SECID0EJUCK"><title>Habitat.</title><p>Benthic.</p></tp:treatment-sec><tp:treatment-sec sec-type="Depth" id="SECID0EOUCK"><title>Depth.</title><p>7–8 m (<xref ref-type="bibr" rid="B102">Nakamura 2006</xref>).</p></tp:treatment-sec><tp:treatment-sec sec-type="type material" id="SECID0EYUCK"><title>Type material.</title><p>Not available.</p></tp:treatment-sec><tp:treatment-sec sec-type="distribution" id="SECID0E4UCK"><title>Distribution.</title><p>From the Gulf of California to the coast of northern Peru.</p></tp:treatment-sec><tp:treatment-sec sec-type="Sampling/reporting sites" id="SECID0ECVCK"><title>Sampling/reporting sites.</title><p>In Peru, it was reported in Cancas (Tumbes, 03°56'S) (<xref ref-type="bibr" rid="B102">Nakamura 2006</xref>) and Lobos de Tierra Island (Lambayeque, 06°25′S) (<xref ref-type="bibr" rid="B163">Uribe et al. 2013</xref>). It was also reported in Mexico (Gulf of California, 28°N), Ecuador (Galapagos Islands, 0°S), Colombia (Malpelo Island, 04°N) (<xref ref-type="bibr" rid="B17">Behrens and Hermosillo 2005</xref>).</p></tp:treatment-sec><tp:treatment-sec sec-type="remarks" id="SECID0EUVCK"><title>Remarks.</title><p>Originally described as <italic><tp:taxon-name><tp:taxon-name-part taxon-name-part-type="genus" reg="Chromodoris">Chromodoris</tp:taxon-name-part><tp:taxon-name-part taxon-name-part-type="species" reg="agassizii">agassizii</tp:taxon-name-part></tp:taxon-name></italic> Bergh, 1894 and reported in Peruvian waters as <italic><tp:taxon-name><tp:taxon-name-part taxon-name-part-type="genus" reg="Hypselodoris">Hypselodoris</tp:taxon-name-part><tp:taxon-name-part taxon-name-part-type="species" reg="agassizii">agassizii</tp:taxon-name-part></tp:taxon-name></italic> by <xref ref-type="bibr" rid="B102">Nakamura (2006)</xref>.</p></tp:treatment-sec><ref-list><ref id="B163"><mixed-citation xmlns:xlink="http://www.w3.org/1999/xlink" xlink:type="simple"><person-group><name name-style="western"><surname>Uribe</surname><given-names>RA</given-names></name><name name-style="western"><surname>Nakamura</surname><given-names>K</given-names></name><name name-style="western"><surname>Indacochea</surname><given-names>A</given-names></name><name name-style="western"><surname>Pacheco</surname><given-names>AS</given-names></name><name name-style="western"><surname>Hooker</surname><given-names>Y</given-names></name><name name-style="western"><surname>Schrödl</surname><given-names>M</given-names></name></person-group> (<year>2013</year>) <article-title>A review on the diversity and distribution of opisthobranch gastropods from Peru, with the addition of three new records.</article-title><source>Spixiana</source><volume>36</volume>(<issue>1</issue>): <fpage>43</fpage>–<lpage>60</lpage>.</mixed-citation></ref><ref id="B103"><mixed-citation xmlns:xlink="http://www.w3.org/1999/xlink" xlink:type="simple"><person-group><name name-style="western"><surname>Nakamura</surname><given-names>K</given-names></name></person-group> (<year>2007</year>) <article-title>Especies bentónicas de <tp:taxon-name><tp:taxon-name-part taxon-name-part-type="subclass">Opisthobranchia</tp:taxon-name-part></tp:taxon-name> (<tp:taxon-name><tp:taxon-name-part taxon-name-part-type="phylum">Mollusca</tp:taxon-name-part></tp:taxon-name>: <tp:taxon-name><tp:taxon-name-part taxon-name-part-type="class">Gastropoda</tp:taxon-name-part></tp:taxon-name>) presentes en el litoral del norte peruano.</article-title><source>Revista Peruana de Biología</source><volume>13</volume>(<issue>3</issue>): <fpage>255</fpage>–<lpage>257</lpage>. <ext-link xlink:href="10.15381/rpb.v13i3.2352" ext-link-type="doi" xlink:type="simple">https://doi.org/10.15381/rpb.v13i3.2352</ext-link></mixed-citation></ref><ref id="B102"><mixed-citation xmlns:xlink="http://www.w3.org/1999/xlink" xlink:type="simple"><person-group><name name-style="western"><surname>Nakamura</surname><given-names>K</given-names></name></person-group> (<year>2006</year>) <article-title>New records of opisthobranch mollusks from the Guayaquil marine ecoregion: Northern Peru.</article-title><source>The Festivus</source><volume>38</volume>(<issue>7</issue>): <fpage>75</fpage>–<lpage>83</lpage>. <ext-link xlink:href="https://www.biodiversitylibrary.org/page/50520051#page/231/mode/1up" ext-link-type="uri" xlink:type="simple">https://www.biodiversitylibrary.org/page/50520051#page/231/mode/1up</ext-link></mixed-citation></ref><ref id="B17"><mixed-citation xmlns:xlink="http://www.w3.org/1999/xlink" xlink:type="simple"><person-group><name name-style="western"><surname>Behrens</surname><given-names>DW</given-names></name><name name-style="western"><surname>Hermosillo</surname><given-names>A</given-names></name></person-group> (<year>2005</year>) <source>Eastern Pacific nudibranchs: A guide to the opisthobranchs from Alaska to Central America.</source><publisher-name>Sea Challengers</publisher-name>, <publisher-loc>Monterrey, California</publisher-loc>, <size units="page">137 pp</size>.</mixed-citation></ref></ref-list></tp:taxon-treatment>
