# Supplementary material for: ﻿Peruvian nudibranchs (Mollusca, Gastropoda, Heterobranchia): an updated literature review-based list of species
Source: Zookeys. 2023 Aug 23;1176:117–63. doi: 10.3897/zookeys.1176.103167 (PMC10468691; doi:10.3897/zookeys.1176.103167)
Supplement: XML Treatment for Felimare sechurana [file zookeys.1176.103167-treatment20.xml]

<!DOCTYPE tp:taxon-treatment
  PUBLIC "-//TaxonX//DTD Taxonomic Treatment Publishing DTD v0 20100105//EN" "tax-treatment-NSO.dtd">
<tp:taxon-treatment xmlns:tp="http://www.plazi.org/taxpub"><tp:treatment-meta><kwd-group><label>Taxon classification</label><kwd>
                  <named-content content-type="kingdom">Animalia</named-content>
                </kwd><kwd>
                  <named-content content-type="order">Nudibranchia</named-content>
                </kwd><kwd>
                  <named-content content-type="family">Chromodorididae</named-content>
                </kwd></kwd-group><mixed-citation publication-type="journal"><person-group><name><surname>Grández</surname><given-names>Alessandra</given-names></name><name><surname>Ampuero</surname><given-names>André</given-names></name><name><surname>Barahona</surname><given-names>Sergio P.</given-names></name></person-group><article-title>﻿Peruvian nudibranchs (<tp:taxon-name><tp:taxon-name-part taxon-name-part-type="phylum">Mollusca</tp:taxon-name-part></tp:taxon-name>, <tp:taxon-name><tp:taxon-name-part taxon-name-part-type="class">Gastropoda</tp:taxon-name-part></tp:taxon-name>, <tp:taxon-name><tp:taxon-name-part taxon-name-part-type="superorder">Heterobranchia</tp:taxon-name-part></tp:taxon-name>): an updated literature review-based list of species</article-title><source>Zookeys</source><day>23</day><month>08</month><year>2023</year><volume>1176</volume><fpage>117</fpage><lpage>163</lpage><pub-id pub-id-type="doi">10.3897/zookeys.1176.103167</pub-id></mixed-citation></tp:treatment-meta><tp:nomenclature><label>﻿</label><tp:taxon-name>
                <object-id xmlns:xlink="http://www.w3.org/1999/xlink" content-type="arpha" xlink:type="simple">11680501-5808-5366-8315-875728BCC39A</object-id>
                <tp:taxon-name-part taxon-name-part-type="genus" reg="Felimare">Felimare</tp:taxon-name-part>
                <tp:taxon-name-part taxon-name-part-type="species" reg="sechurana">sechurana</tp:taxon-name-part>
              </tp:taxon-name><tp:taxon-authority>Hoover, Padula, Schrödl, Hooker &amp; Valdés, 2017</tp:taxon-authority><xref ref-type="fig" rid="F10">Peruvian specimen photographs: Fig. 10</xref><xref ref-type="bibr" rid="B73">, Hoover et al. (2017)</xref></tp:nomenclature><tp:treatment-sec sec-type="habitat" id="SECID0EHYCK"><title>Habitat.</title><p>Benthic.</p><fig id="F10" position="float" orientation="portrait"><object-id xmlns:xlink="http://www.w3.org/1999/xlink" content-type="doi" xlink:type="simple">10.3897/zookeys.1176.103167.figure10</object-id><object-id xmlns:xlink="http://www.w3.org/1999/xlink" content-type="arpha" xlink:type="simple">88AA81AC-C5C6-5D82-AC9F-A1D180DF6EF9</object-id><label>Figure 10.</label><caption><p><italic><tp:taxon-name><tp:taxon-name-part taxon-name-part-type="genus" reg="Felimare">Felimare</tp:taxon-name-part><tp:taxon-name-part taxon-name-part-type="species" reg="sechurana">sechurana</tp:taxon-name-part></tp:taxon-name></italic>, courtesy of Yuri Hooker.</p></caption><graphic xmlns:xlink="http://www.w3.org/1999/xlink" xlink:href="zookeys-1176-117_article-103167__-g010.jpg" position="float" orientation="portrait" xlink:type="simple" id="oo_895941.jpg"><uri content-type="original_file" xlink:type="simple">https://binary.pensoft.net/fig/895941</uri></graphic></fig></tp:treatment-sec><tp:treatment-sec sec-type="Depth" id="SECID0EEZCK"><title>Depth.</title><p>6–15 m (<xref ref-type="bibr" rid="B73">Hoover et al. 2017</xref>; <xref ref-type="bibr" rid="B22">Bravo et al. 2020</xref>)</p></tp:treatment-sec><tp:treatment-sec sec-type="type material" id="SECID0ESZCK"><title>Type material.</title><p>Holotype <abbrev xmlns:xlink="http://www.w3.org/1999/xlink" xlink:title="Colección de Zoología Acuática, Universidad Peruana Cayetano Heredia" id="ABBRID0EYZCK" xlink:type="simple">CZA</abbrev> 402—Foca Island (<named-content xmlns:xlink="http://www.w3.org/1999/xlink" content-type="dwc:verbatimCoordinates" xlink:type="simple"><named-content content-type="geo-json" specific-use="{&#34;type&#34;:&#34;Point&#34;,&#34;coordinates&#34;:[-81.210556,-5.203833]}" id="NCID0E6ZCK" xlink:type="simple">05°12'13.8"S, 81°12'38.0"W</named-content></named-content>), Piura, Peru.</p></tp:treatment-sec><tp:treatment-sec sec-type="distribution" id="SECID0EE1CK"><title>Distribution.</title><p>Northern coast of Peru’s transition zone.</p></tp:treatment-sec><tp:treatment-sec sec-type="Sampling/reporting sites" id="SECID0EJ1CK"><title>Sampling/reporting sites.</title><p>In Peru, it was reported in Punta Veleros (Los Organos, Piura, 04°10'28.7"S) (Zavala, 2022), Quebrada Verde (Piura, 04°13'34.8"S), Foca Island (Piura, 05°12'13.8"S) (<xref ref-type="bibr" rid="B73">Hoover et al. 2017</xref>), and Lobos de Afuera Islands (Lambayeque, 06°56′S) (<xref ref-type="bibr" rid="B22">Bravo et al. 2020</xref>).</p></tp:treatment-sec><tp:treatment-sec sec-type="remarks" id="SECID0EX1CK"><title>Remarks.</title><p>This species is endemic to the northern coast of Peru. It was initially reported as <italic><tp:taxon-name><tp:taxon-name-part taxon-name-part-type="genus" reg="Felimare">Felimare</tp:taxon-name-part><tp:taxon-name-part taxon-name-part-type="species" reg="ghiselini">ghiselini</tp:taxon-name-part></tp:taxon-name></italic> (Bertsch 1978) by <xref ref-type="bibr" rid="B158">Thompson (2006)</xref> but later corrected by <xref ref-type="bibr" rid="B73">Hoover et al. (2017)</xref> and described as a new species.</p></tp:treatment-sec><ref-list><ref id="B73"><mixed-citation xmlns:xlink="http://www.w3.org/1999/xlink" xlink:type="simple"><person-group><name name-style="western"><surname>Hoover</surname><given-names>CA</given-names></name><name name-style="western"><surname>Padula</surname><given-names>V</given-names></name><name name-style="western"><surname>Schrödl</surname><given-names>M</given-names></name><name name-style="western"><surname>Hooker</surname><given-names>Y</given-names></name><name name-style="western"><surname>Valdés</surname><given-names>Á</given-names></name></person-group> (<year>2017</year>) <article-title>Integrative taxonomy of the <italic><tp:taxon-name><tp:taxon-name-part taxon-name-part-type="genus">Felimare</tp:taxon-name-part><tp:taxon-name-part taxon-name-part-type="species">californiensis</tp:taxon-name-part></tp:taxon-name></italic> and <italic><tp:taxon-name><tp:taxon-name-part taxon-name-part-type="genus">F.</tp:taxon-name-part><tp:taxon-name-part taxon-name-part-type="species">ghiselini</tp:taxon-name-part></tp:taxon-name></italic> species complex (<tp:taxon-name><tp:taxon-name-part taxon-name-part-type="order">Nudibranchia</tp:taxon-name-part></tp:taxon-name>: <tp:taxon-name><tp:taxon-name-part taxon-name-part-type="family">Chromodorididae</tp:taxon-name-part></tp:taxon-name>), with description of a new species from Peru.</article-title><source>The Journal of Molluscan Studies</source><volume>83</volume>(<issue>4</issue>): <fpage>461</fpage>–<lpage>475</lpage>. <ext-link xlink:href="10.1093/mollus/eyx035" ext-link-type="doi" xlink:type="simple">https://doi.org/10.1093/mollus/eyx035</ext-link></mixed-citation></ref><ref id="B22"><mixed-citation xmlns:xlink="http://www.w3.org/1999/xlink" xlink:type="simple"><person-group><name name-style="western"><surname>Bravo</surname><given-names>N</given-names></name><name name-style="western"><surname>Carbajal</surname><given-names>W</given-names></name><name name-style="western"><surname>Chanamé-Céspedes</surname><given-names>J</given-names></name><name name-style="western"><surname>Fupuy</surname><given-names>J</given-names></name><name name-style="western"><surname>Alfaro</surname><given-names>J</given-names></name></person-group> (<year>2020</year>) <article-title>Biodiversidad marina en las islas Lobos de Afuera, Lambayeque.</article-title><source>SINGAN</source><volume>1</volume>: <fpage>337</fpage>–<lpage>352</lpage>.</mixed-citation></ref><ref id="B158"><mixed-citation xmlns:xlink="http://www.w3.org/1999/xlink" xlink:type="simple"><person-group><name name-style="western"><surname>Thompson</surname><given-names>D</given-names></name></person-group> (<year>2006</year>) <italic><tp:taxon-name><tp:taxon-name-part taxon-name-part-type="genus">Hypselodoris</tp:taxon-name-part><tp:taxon-name-part taxon-name-part-type="species">ghiselini</tp:taxon-name-part></tp:taxon-name></italic> – new record from Peru. <ext-link xlink:href="http://www.seaslugforum.net/message/15852" ext-link-type="uri" xlink:type="simple">http://www.seaslugforum.net/message/15852</ext-link></mixed-citation></ref></ref-list></tp:taxon-treatment>
