# Supplementary material for: ﻿Peruvian nudibranchs (Mollusca, Gastropoda, Heterobranchia): an updated literature review-based list of species
Source: Zookeys. 2023 Aug 23;1176:117–63. doi: 10.3897/zookeys.1176.103167 (PMC10468691; doi:10.3897/zookeys.1176.103167)
Supplement: XML Treatment for Felimida baumanni [file zookeys.1176.103167-treatment21.xml]

<!DOCTYPE tp:taxon-treatment
  PUBLIC "-//TaxonX//DTD Taxonomic Treatment Publishing DTD v0 20100105//EN" "tax-treatment-NSO.dtd">
<tp:taxon-treatment xmlns:tp="http://www.plazi.org/taxpub"><tp:treatment-meta><kwd-group><label>Taxon classification</label><kwd>
                  <named-content content-type="kingdom">Animalia</named-content>
                </kwd><kwd>
                  <named-content content-type="order">Nudibranchia</named-content>
                </kwd><kwd>
                  <named-content content-type="family">Chromodorididae</named-content>
                </kwd></kwd-group><mixed-citation publication-type="journal"><person-group><name><surname>Grández</surname><given-names>Alessandra</given-names></name><name><surname>Ampuero</surname><given-names>André</given-names></name><name><surname>Barahona</surname><given-names>Sergio P.</given-names></name></person-group><article-title>﻿Peruvian nudibranchs (<tp:taxon-name><tp:taxon-name-part taxon-name-part-type="phylum">Mollusca</tp:taxon-name-part></tp:taxon-name>, <tp:taxon-name><tp:taxon-name-part taxon-name-part-type="class">Gastropoda</tp:taxon-name-part></tp:taxon-name>, <tp:taxon-name><tp:taxon-name-part taxon-name-part-type="superorder">Heterobranchia</tp:taxon-name-part></tp:taxon-name>): an updated literature review-based list of species</article-title><source>Zookeys</source><day>23</day><month>08</month><year>2023</year><volume>1176</volume><fpage>117</fpage><lpage>163</lpage><pub-id pub-id-type="doi">10.3897/zookeys.1176.103167</pub-id></mixed-citation></tp:treatment-meta><tp:nomenclature><label>﻿</label><tp:taxon-name>
                <object-id xmlns:xlink="http://www.w3.org/1999/xlink" content-type="arpha" xlink:type="simple">2ACCD989-D02E-5534-B1A7-EFF3D37C99B5</object-id>
                <tp:taxon-name-part taxon-name-part-type="genus" reg="Felimida">Felimida</tp:taxon-name-part>
                <tp:taxon-name-part taxon-name-part-type="species" reg="baumanni">baumanni</tp:taxon-name-part>
              </tp:taxon-name><tp:taxon-authority>(Bertsch, 1970)</tp:taxon-authority><xref ref-type="fig" rid="F11">Peruvian specimen photograph: Fig. 11 Common name: Baumann’s Chromodorid</xref></tp:nomenclature><tp:treatment-sec sec-type="habitat" id="SECID0E13CK"><title>Habitat.</title><p>Benthic.</p><fig id="F11" position="float" orientation="portrait"><object-id xmlns:xlink="http://www.w3.org/1999/xlink" content-type="doi" xlink:type="simple">10.3897/zookeys.1176.103167.figure11</object-id><object-id xmlns:xlink="http://www.w3.org/1999/xlink" content-type="arpha" xlink:type="simple">AA4E3E70-6AB1-5505-B1C3-AC0FBBA74322</object-id><label>Figure 11.</label><caption><p><italic><tp:taxon-name><tp:taxon-name-part taxon-name-part-type="genus" reg="Felimida">Felimida</tp:taxon-name-part><tp:taxon-name-part taxon-name-part-type="species" reg="baumanni">baumanni</tp:taxon-name-part></tp:taxon-name></italic>, courtesy of Fabián Encinas.</p></caption><graphic xmlns:xlink="http://www.w3.org/1999/xlink" xlink:href="zookeys-1176-117_article-103167__-g011.jpg" position="float" orientation="portrait" xlink:type="simple" id="oo_895942.jpg"><uri content-type="original_file" xlink:type="simple">https://binary.pensoft.net/fig/895942</uri></graphic></fig></tp:treatment-sec><tp:treatment-sec sec-type="Depth" id="SECID0EX4CK"><title>Depth.</title><p>5–8 m (<xref ref-type="bibr" rid="B102">Nakamura 2006</xref>).</p></tp:treatment-sec><tp:treatment-sec sec-type="type material" id="SECID0EB5CK"><title>Type material.</title><p>Not available.</p></tp:treatment-sec><tp:treatment-sec sec-type="distribution" id="SECID0EG5CK"><title>Distribution.</title><p>Eastern Pacific, from Gulf of California (28°N) to Cancas (Tumbes, Peru) (<xref ref-type="bibr" rid="B102">Nakamura 2006</xref>).</p></tp:treatment-sec><tp:treatment-sec sec-type="Sampling/reporting sites" id="SECID0EQ5CK"><title>Sampling/reporting sites.</title><p>In Peru, it was reported in Cancas (Tumbes, 03°56'S) (<xref ref-type="bibr" rid="B102">Nakamura 2006</xref>). It was also reported in Mexico (Gulf of California, 28°N), Panama (08°N), Ecuador (Galapagos Islands, 00°S) and Colombia (Malpelo Islands, 04°N) (<xref ref-type="bibr" rid="B17">Behrens and Hermosillo 2005</xref>).</p></tp:treatment-sec><tp:treatment-sec sec-type="remarks" id="SECID0E55CK"><title>Remarks.</title><p>The species was originally reported as <italic><tp:taxon-name><tp:taxon-name-part taxon-name-part-type="genus" reg="Chromodoris">Chromodoris</tp:taxon-name-part><tp:taxon-name-part taxon-name-part-type="species" reg="baumanni">baumanni</tp:taxon-name-part></tp:taxon-name></italic> Bertsch, 1970 in the Eastern Pacific (<xref ref-type="bibr" rid="B127">Rudman 1983</xref>). Years later, <xref ref-type="bibr" rid="B63">Gosliner et al. (2004)</xref> discussed the anatomical characteristics of this species to be like those attributed to the genus <italic><tp:taxon-name><tp:taxon-name-part taxon-name-part-type="genus" reg="Glossodoris">Glossodoris</tp:taxon-name-part></tp:taxon-name></italic>, suggesting a reclassification. Finally, the phylogenetic study by <xref ref-type="bibr" rid="B82">Johnson and Gosliner (2012)</xref> defined its new classification as part of the genus <italic><tp:taxon-name><tp:taxon-name-part taxon-name-part-type="genus" reg="Felimida">Felimida</tp:taxon-name-part></tp:taxon-name></italic>.</p><p>
                <bold>Superfamily <tp:taxon-name><tp:taxon-name-part taxon-name-part-type="suborder">Doridoidea</tp:taxon-name-part></tp:taxon-name> Rafinesque, 1815</bold>
              </p><p>
                <bold>Family <tp:taxon-name><tp:taxon-name-part taxon-name-part-type="family">Discodorididae</tp:taxon-name-part></tp:taxon-name> Bergh, 1891</bold>
              </p></tp:treatment-sec><ref-list><ref id="B102"><mixed-citation xmlns:xlink="http://www.w3.org/1999/xlink" xlink:type="simple"><person-group><name name-style="western"><surname>Nakamura</surname><given-names>K</given-names></name></person-group> (<year>2006</year>) <article-title>New records of opisthobranch mollusks from the Guayaquil marine ecoregion: Northern Peru.</article-title><source>The Festivus</source><volume>38</volume>(<issue>7</issue>): <fpage>75</fpage>–<lpage>83</lpage>. <ext-link xlink:href="https://www.biodiversitylibrary.org/page/50520051#page/231/mode/1up" ext-link-type="uri" xlink:type="simple">https://www.biodiversitylibrary.org/page/50520051#page/231/mode/1up</ext-link></mixed-citation></ref><ref id="B17"><mixed-citation xmlns:xlink="http://www.w3.org/1999/xlink" xlink:type="simple"><person-group><name name-style="western"><surname>Behrens</surname><given-names>DW</given-names></name><name name-style="western"><surname>Hermosillo</surname><given-names>A</given-names></name></person-group> (<year>2005</year>) <source>Eastern Pacific nudibranchs: A guide to the opisthobranchs from Alaska to Central America.</source><publisher-name>Sea Challengers</publisher-name>, <publisher-loc>Monterrey, California</publisher-loc>, <size units="page">137 pp</size>.</mixed-citation></ref><ref id="B127"><mixed-citation xmlns:xlink="http://www.w3.org/1999/xlink" xlink:type="simple"><person-group><name name-style="western"><surname>Rudman</surname><given-names>WB</given-names></name></person-group> (<year>1983</year>) <article-title>The <tp:taxon-name><tp:taxon-name-part taxon-name-part-type="family">Chromodorididae</tp:taxon-name-part></tp:taxon-name> (<tp:taxon-name><tp:taxon-name-part taxon-name-part-type="subclass">Opisthobranchia</tp:taxon-name-part></tp:taxon-name>: <tp:taxon-name><tp:taxon-name-part taxon-name-part-type="phylum">Mollusca</tp:taxon-name-part></tp:taxon-name>) of the Indo-West Pacific: <italic><tp:taxon-name><tp:taxon-name-part taxon-name-part-type="genus">Chromodoris</tp:taxon-name-part><tp:taxon-name-part taxon-name-part-type="species">splendida</tp:taxon-name-part></tp:taxon-name></italic>, <italic><tp:taxon-name><tp:taxon-name-part taxon-name-part-type="genus">C.</tp:taxon-name-part><tp:taxon-name-part taxon-name-part-type="species">aspersa</tp:taxon-name-part></tp:taxon-name></italic> and <italic><tp:taxon-name><tp:taxon-name-part taxon-name-part-type="genus">Hypselodoris</tp:taxon-name-part><tp:taxon-name-part taxon-name-part-type="species">placida</tp:taxon-name-part></tp:taxon-name></italic> colour groups.</article-title><source>Zoological Journal of the Linnean Society</source><volume>78</volume>(<issue>2</issue>): <fpage>105</fpage>–<lpage>173</lpage>. <ext-link xlink:href="10.1111/j.1096-3642.1983.tb00864.x" ext-link-type="doi" xlink:type="simple">https://doi.org/10.1111/j.1096-3642.1983.tb00864.x</ext-link></mixed-citation></ref><ref id="B63"><mixed-citation xmlns:xlink="http://www.w3.org/1999/xlink" xlink:type="simple"><person-group><name name-style="western"><surname>Gosliner</surname><given-names>TM</given-names></name><name name-style="western"><surname>Ortea</surname><given-names>J</given-names></name><name name-style="western"><surname>Valdés</surname><given-names>Á</given-names></name></person-group> (<year>2004</year>) New data on tropical eastern Pacific <tp:taxon-name><tp:taxon-name-part taxon-name-part-type="family">Chromodorididae</tp:taxon-name-part></tp:taxon-name> (<tp:taxon-name><tp:taxon-name-part taxon-name-part-type="order">Nudibranchia</tp:taxon-name-part></tp:taxon-name>: <tp:taxon-name><tp:taxon-name-part taxon-name-part-type="suborder">Doridina</tp:taxon-name-part></tp:taxon-name>) with description of a new species of Mexichromis Bertsch, 1977. Proceedings-California academy of sciences 55(26/35): 588.</mixed-citation></ref><ref id="B82"><mixed-citation xmlns:xlink="http://www.w3.org/1999/xlink" xlink:type="simple"><person-group><name name-style="western"><surname>Johnson</surname><given-names>RF</given-names></name><name name-style="western"><surname>Gosliner</surname><given-names>TM</given-names></name></person-group> (<year>2012</year>) Traditional taxonomic groupings mask evolutionary history: A molecular phylogeny and new classification of the chromodorid nudibranchs. PLoS ONE 7(4): e33479. <ext-link xlink:href="10.1371/journal.pone.0033479" ext-link-type="doi" xlink:type="simple">https://doi.org/10.1371/journal.pone.0033479</ext-link></mixed-citation></ref></ref-list></tp:taxon-treatment>
