# Supplementary material for: ﻿Peruvian nudibranchs (Mollusca, Gastropoda, Heterobranchia): an updated literature review-based list of species
Source: Zookeys. 2023 Aug 23;1176:117–63. doi: 10.3897/zookeys.1176.103167 (PMC10468691; doi:10.3897/zookeys.1176.103167)
Supplement: XML Treatment for Baptodoris peruviana [file zookeys.1176.103167-treatment22.xml]

<!DOCTYPE tp:taxon-treatment
  PUBLIC "-//TaxonX//DTD Taxonomic Treatment Publishing DTD v0 20100105//EN" "tax-treatment-NSO.dtd">
<tp:taxon-treatment xmlns:tp="http://www.plazi.org/taxpub"><tp:treatment-meta><kwd-group><label>Taxon classification</label><kwd>
                  <named-content content-type="kingdom">Animalia</named-content>
                </kwd><kwd>
                  <named-content content-type="order">Nudibranchia</named-content>
                </kwd><kwd>
                  <named-content content-type="family">Discodorididae</named-content>
                </kwd></kwd-group><mixed-citation publication-type="journal"><person-group><name><surname>Grández</surname><given-names>Alessandra</given-names></name><name><surname>Ampuero</surname><given-names>André</given-names></name><name><surname>Barahona</surname><given-names>Sergio P.</given-names></name></person-group><article-title>﻿Peruvian nudibranchs (<tp:taxon-name><tp:taxon-name-part taxon-name-part-type="phylum">Mollusca</tp:taxon-name-part></tp:taxon-name>, <tp:taxon-name><tp:taxon-name-part taxon-name-part-type="class">Gastropoda</tp:taxon-name-part></tp:taxon-name>, <tp:taxon-name><tp:taxon-name-part taxon-name-part-type="superorder">Heterobranchia</tp:taxon-name-part></tp:taxon-name>): an updated literature review-based list of species</article-title><source>Zookeys</source><day>23</day><month>08</month><year>2023</year><volume>1176</volume><fpage>117</fpage><lpage>163</lpage><pub-id pub-id-type="doi">10.3897/zookeys.1176.103167</pub-id></mixed-citation></tp:treatment-meta><tp:nomenclature><label>﻿</label><tp:taxon-name>
                <object-id xmlns:xlink="http://www.w3.org/1999/xlink" content-type="arpha" xlink:type="simple">EF0FF17D-BA29-500D-9E21-5325D909064D</object-id>
                <tp:taxon-name-part taxon-name-part-type="genus" reg="Baptodoris">Baptodoris</tp:taxon-name-part>
                <tp:taxon-name-part taxon-name-part-type="species" reg="peruviana">peruviana</tp:taxon-name-part>
              </tp:taxon-name><tp:taxon-authority>(d’Orbigny, 1837)</tp:taxon-authority><xref ref-type="bibr" rid="B163">Peruvian specimen photographs: Uribe et al. (2013)</xref><xref ref-type="bibr" rid="B143">, Schrödl and Hooker (2014)</xref></tp:nomenclature><tp:treatment-sec sec-type="habitat" id="SECID0EKCDK"><title>Habitat.</title><p>Benthic.</p></tp:treatment-sec><tp:treatment-sec sec-type="Depth" id="SECID0EPCDK"><title>Depth.</title><p>4–15 m (<xref ref-type="bibr" rid="B143">Schrödl and Hooker 2014</xref>).</p></tp:treatment-sec><tp:treatment-sec sec-type="type material" id="SECID0EZCDK"><title>Type material.</title><p>Holotype <named-content xmlns:xlink="http://www.w3.org/1999/xlink" content-type="dwc:institutional_code" xlink:title="The Berlin Zoological Museum" xlink:href="http://grbio.org/institution/museum-f%C3%BCr-naturkunde-berlin-zoological-collections" xlink:type="simple">ZMB</named-content> 50748—Isla de Pajargo (Pájaros), Chile (as <italic><tp:taxon-name><tp:taxon-name-part taxon-name-part-type="genus" reg="Platydoris">Platydoris</tp:taxon-name-part><tp:taxon-name-part taxon-name-part-type="species" reg="punctatella">punctatella</tp:taxon-name-part></tp:taxon-name></italic> Bergh, 1898), poorly preserved. Neotype SSUC 6977 (<italic><tp:taxon-name><tp:taxon-name-part taxon-name-part-type="genus" reg="Doris">Doris</tp:taxon-name-part><tp:taxon-name-part taxon-name-part-type="species" reg="peruviana">peruviana</tp:taxon-name-part></tp:taxon-name></italic>), Iquique (Chile, 20°12'S), February 1965, undissected specimen (<xref ref-type="bibr" rid="B50">Fischer and Cervera 2005a</xref>).</p></tp:treatment-sec><tp:treatment-sec sec-type="distribution" id="SECID0E4DDK"><title>Distribution.</title><p>From San Lorenzo Island (Callao, Peru, 12°S) (d’Orbigny 1835–1846) to Los Molles (Valparaíso, 32°15'S) (Fischer and Cervera 2005).</p></tp:treatment-sec><tp:treatment-sec sec-type="Sampling/reporting sites" id="SECID0ECEDK"><title>Sampling/reporting sites.</title><p>In Peru it was reported for first time as <italic><tp:taxon-name><tp:taxon-name-part taxon-name-part-type="genus" reg="Doriopsis">Doriopsis</tp:taxon-name-part><tp:taxon-name-part taxon-name-part-type="species" reg="peruviana">peruviana</tp:taxon-name-part></tp:taxon-name></italic> in San Lorenzo Island (12°05′) by d’Orbigny (1835–1846). It was also reported in Callao (12°S, as <italic><tp:taxon-name><tp:taxon-name-part taxon-name-part-type="genus" reg="Doris">Doris</tp:taxon-name-part><tp:taxon-name-part taxon-name-part-type="species" reg="peruviana">peruviana</tp:taxon-name-part></tp:taxon-name></italic>, <xref ref-type="bibr" rid="B36">Dall 1909</xref>), Pucusana (Lima, 12°28'S, as <italic><tp:taxon-name><tp:taxon-name-part taxon-name-part-type="genus" reg="Platydoris">Platydoris</tp:taxon-name-part><tp:taxon-name-part taxon-name-part-type="species" reg="punctatella">punctatella</tp:taxon-name-part></tp:taxon-name></italic>, <xref ref-type="bibr" rid="B133">Schrödl 1996a</xref>), Tortugas Bay (Ancash, 09°21′S), Independencia Bay (Ica, 14°14'S), and San Juan de Marcona (Ica, 15°21′S) (<xref ref-type="bibr" rid="B163">Uribe et al. 2013</xref>) In Chile, it was collected in Iquique (20°12'S), Mejillones (23°20'S), La Portada (Antofagasta, 23°39'S), and Los Molles (Valparaíso, 32°15'S) (<xref ref-type="bibr" rid="B50">Fischer and Cervera 2005a</xref>).</p></tp:treatment-sec><tp:treatment-sec sec-type="remarks" id="SECID0EZFDK"><title>Remarks.</title><p>Initially reported as <italic><tp:taxon-name><tp:taxon-name-part taxon-name-part-type="genus" reg="Doris">Doris</tp:taxon-name-part><tp:taxon-name-part taxon-name-part-type="species" reg="peruviana">peruviana</tp:taxon-name-part></tp:taxon-name></italic> d’Orbigny 1836, transferred to <italic><tp:taxon-name><tp:taxon-name-part taxon-name-part-type="genus" reg="Platydoris">Platydoris</tp:taxon-name-part></tp:taxon-name></italic> Bergh, 1877 by <xref ref-type="bibr" rid="B140">Schrödl (2003)</xref>, who also included <xref ref-type="bibr" rid="B20">Bergh’s (1898)</xref> description of <italic><tp:taxon-name><tp:taxon-name-part taxon-name-part-type="genus" reg="Platydoris">P.</tp:taxon-name-part><tp:taxon-name-part taxon-name-part-type="species" reg="punctatella">punctatella</tp:taxon-name-part></tp:taxon-name></italic> as a junior synonym. <xref ref-type="bibr" rid="B39">Dorgan et al. (2002)</xref> ruled out that these reports were about a species belonging to <italic><tp:taxon-name><tp:taxon-name-part taxon-name-part-type="genus" reg="Platydoris">Platydoris</tp:taxon-name-part></tp:taxon-name></italic>, based on a photograph of a live specimen (<xref ref-type="bibr" rid="B133">Schrödl 1996a</xref>). Based on the description of the radular teeth, this species was transferred from <italic><tp:taxon-name><tp:taxon-name-part taxon-name-part-type="genus" reg="Platydoris">Platydoris</tp:taxon-name-part></tp:taxon-name></italic> to the genus <italic><tp:taxon-name><tp:taxon-name-part taxon-name-part-type="genus" reg="Baptodoris">Baptodoris</tp:taxon-name-part></tp:taxon-name></italic> (<xref ref-type="bibr" rid="B50">Fischer and Cervera 2005a</xref>). Regarding its northernmost distribution, <xref ref-type="bibr" rid="B50">Fischer and Cervera (2005a)</xref> considered the reports from Tagus Cove (Albermarle, Galapagos Islands) (<xref ref-type="bibr" rid="B116">Pilsbry and Vanatta 1902</xref>) as doubtful.</p></tp:treatment-sec><ref-list><ref id="B163"><mixed-citation xmlns:xlink="http://www.w3.org/1999/xlink" xlink:type="simple"><person-group><name name-style="western"><surname>Uribe</surname><given-names>RA</given-names></name><name name-style="western"><surname>Nakamura</surname><given-names>K</given-names></name><name name-style="western"><surname>Indacochea</surname><given-names>A</given-names></name><name name-style="western"><surname>Pacheco</surname><given-names>AS</given-names></name><name name-style="western"><surname>Hooker</surname><given-names>Y</given-names></name><name name-style="western"><surname>Schrödl</surname><given-names>M</given-names></name></person-group> (<year>2013</year>) <article-title>A review on the diversity and distribution of opisthobranch gastropods from Peru, with the addition of three new records.</article-title><source>Spixiana</source><volume>36</volume>(<issue>1</issue>): <fpage>43</fpage>–<lpage>60</lpage>.</mixed-citation></ref><ref id="B143"><mixed-citation xmlns:xlink="http://www.w3.org/1999/xlink" xlink:type="simple"><person-group><name name-style="western"><surname>Schrödl</surname><given-names>M</given-names></name><name name-style="western"><surname>Hooker</surname><given-names>Y</given-names></name></person-group> (<year>2014</year>) <article-title>Sea slugs of Peru: Peruvian-Chilean faunal elements.</article-title><source>Spixiana</source><volume>37</volume>(<issue>1</issue>): <fpage>45</fpage>–<lpage>59</lpage>.</mixed-citation></ref><ref id="B50"><mixed-citation xmlns:xlink="http://www.w3.org/1999/xlink" xlink:type="simple"><person-group><name name-style="western"><surname>Fischer</surname><given-names>MA</given-names></name><name name-style="western"><surname>Cervera</surname><given-names>JL</given-names></name></person-group> (<year>2005a</year>) <article-title><italic><tp:taxon-name><tp:taxon-name-part taxon-name-part-type="genus">Baptodoris</tp:taxon-name-part><tp:taxon-name-part taxon-name-part-type="species">peruviana</tp:taxon-name-part></tp:taxon-name></italic> (D’Orbigny, 1837) comb. nov., an alternative taxonomic placement for <italic><tp:taxon-name><tp:taxon-name-part taxon-name-part-type="genus">Doris</tp:taxon-name-part><tp:taxon-name-part taxon-name-part-type="species">peruviana</tp:taxon-name-part></tp:taxon-name></italic> (<tp:taxon-name><tp:taxon-name-part taxon-name-part-type="class">Gastropoda</tp:taxon-name-part></tp:taxon-name>: <tp:taxon-name><tp:taxon-name-part taxon-name-part-type="order">Nudibranchia</tp:taxon-name-part></tp:taxon-name>: <tp:taxon-name><tp:taxon-name-part taxon-name-part-type="suborder">Doridoidea</tp:taxon-name-part></tp:taxon-name>).</article-title><source>Journal of Conchology</source><volume>38</volume>(<issue>5</issue>): <fpage>513</fpage>–<lpage>528</lpage>.</mixed-citation></ref><ref id="B36"><mixed-citation xmlns:xlink="http://www.w3.org/1999/xlink" xlink:type="simple"><person-group><name name-style="western"><surname>Dall</surname><given-names>WH</given-names></name></person-group> (<year>1909</year>) <article-title>Report on a collection of shells from Peru, with a summary of the littoral marine <tp:taxon-name><tp:taxon-name-part taxon-name-part-type="phylum">Mollusca</tp:taxon-name-part></tp:taxon-name> of the Peruvian zoological province.</article-title><source>Proceedings of the United States National Museum</source><volume>37</volume>(<issue>1704</issue>): <fpage>147</fpage>–<lpage>294</lpage>. <ext-link xlink:href="10.5479/si.00963801.37-1704.147" ext-link-type="doi" xlink:type="simple">https://doi.org/10.5479/si.00963801.37-1704.147</ext-link></mixed-citation></ref><ref id="B133"><mixed-citation xmlns:xlink="http://www.w3.org/1999/xlink" xlink:type="simple"><person-group><name name-style="western"><surname>Schrödl</surname><given-names>M</given-names></name></person-group> (<year>1996a</year>) <article-title><tp:taxon-name><tp:taxon-name-part taxon-name-part-type="order">Nudibranchia</tp:taxon-name-part></tp:taxon-name> y <tp:taxon-name><tp:taxon-name-part taxon-name-part-type="order">Sacoglossa</tp:taxon-name-part></tp:taxon-name> de Chile: Morfología externa y distribución. Gayana.</article-title><source>Zoología</source><volume>60</volume>(<issue>1</issue>): <fpage>17</fpage>–<lpage>62</lpage>.</mixed-citation></ref><ref id="B140"><mixed-citation xmlns:xlink="http://www.w3.org/1999/xlink" xlink:type="simple"><person-group><name name-style="western"><surname>Schrödl</surname><given-names>M</given-names></name></person-group> (<year>2003</year>) <source>Sea Slugs of Southern South America.</source><publisher-name>ConchBooks</publisher-name>, <publisher-loc>Hackenheim</publisher-loc>, <size units="page">165 pp</size>.</mixed-citation></ref><ref id="B20"><mixed-citation xmlns:xlink="http://www.w3.org/1999/xlink" xlink:type="simple"><person-group><name name-style="western"><surname>Bergh</surname><given-names>R</given-names></name></person-group> (<year>1898</year>) <article-title>Die Opisthobranchier der Sammlung Plate.</article-title><source>Zoologische Jahrbucher</source><volume>4</volume>: <fpage>481</fpage>–<lpage>582</lpage>.</mixed-citation></ref><ref id="B39"><mixed-citation xmlns:xlink="http://www.w3.org/1999/xlink" xlink:type="simple"><person-group><name name-style="western"><surname>Dorgan</surname><given-names>KM</given-names></name><name name-style="western"><surname>Valdés</surname><given-names>Á</given-names></name><name name-style="western"><surname>Gosliner</surname><given-names>TM</given-names></name></person-group> (<year>2002</year>) <article-title>Phylogenetic systematics of the genus <italic><tp:taxon-name><tp:taxon-name-part taxon-name-part-type="genus">Platydoris</tp:taxon-name-part></tp:taxon-name></italic> (<tp:taxon-name><tp:taxon-name-part taxon-name-part-type="phylum">Mollusca</tp:taxon-name-part></tp:taxon-name>, <tp:taxon-name><tp:taxon-name-part taxon-name-part-type="order">Nudibranchia</tp:taxon-name-part></tp:taxon-name>, <tp:taxon-name><tp:taxon-name-part taxon-name-part-type="suborder">Doridoidea</tp:taxon-name-part></tp:taxon-name>) with descriptions of six new species.</article-title><source>Zoologica Scripta</source><volume>31</volume>(<issue>3</issue>): <fpage>271</fpage>–<lpage>319</lpage>. <ext-link xlink:href="10.1046/j.1463-6409.2002.00105.x" ext-link-type="doi" xlink:type="simple">https://doi.org/10.1046/j.1463-6409.2002.00105.x</ext-link></mixed-citation></ref><ref id="B116"><mixed-citation xmlns:xlink="http://www.w3.org/1999/xlink" xlink:type="simple"><person-group><name name-style="western"><surname>Pilsbry</surname><given-names>HA</given-names></name><name name-style="western"><surname>Vanatta</surname><given-names>EG</given-names></name></person-group> (<year>1902</year>) <article-title>Papers from the Hopkins Stanford Galapagos Expedition, 1898–1899. XIII. Marine <tp:taxon-name><tp:taxon-name-part taxon-name-part-type="phylum">Mollusca</tp:taxon-name-part></tp:taxon-name>.</article-title><source>Proceedings of the Washington Academy of Sciences</source><volume>4</volume>: <fpage>549</fpage>–<lpage>560</lpage>. <ext-link xlink:href="10.5962/bhl.part.18574" ext-link-type="doi" xlink:type="simple">https://doi.org/10.5962/bhl.part.18574</ext-link></mixed-citation></ref></ref-list></tp:taxon-treatment>
