# Supplementary material for: ﻿Peruvian nudibranchs (Mollusca, Gastropoda, Heterobranchia): an updated literature review-based list of species
Source: Zookeys. 2023 Aug 23;1176:117–63. doi: 10.3897/zookeys.1176.103167 (PMC10468691; doi:10.3897/zookeys.1176.103167)
Supplement: XML Treatment for Diaulula variolata [file zookeys.1176.103167-treatment23.xml]

<!DOCTYPE tp:taxon-treatment
  PUBLIC "-//TaxonX//DTD Taxonomic Treatment Publishing DTD v0 20100105//EN" "tax-treatment-NSO.dtd">
<tp:taxon-treatment xmlns:tp="http://www.plazi.org/taxpub"><tp:treatment-meta><kwd-group><label>Taxon classification</label><kwd>
                  <named-content content-type="kingdom">Animalia</named-content>
                </kwd><kwd>
                  <named-content content-type="order">Nudibranchia</named-content>
                </kwd><kwd>
                  <named-content content-type="family">Discodorididae</named-content>
                </kwd></kwd-group><mixed-citation publication-type="journal"><person-group><name><surname>Grández</surname><given-names>Alessandra</given-names></name><name><surname>Ampuero</surname><given-names>André</given-names></name><name><surname>Barahona</surname><given-names>Sergio P.</given-names></name></person-group><article-title>﻿Peruvian nudibranchs (<tp:taxon-name><tp:taxon-name-part taxon-name-part-type="phylum">Mollusca</tp:taxon-name-part></tp:taxon-name>, <tp:taxon-name><tp:taxon-name-part taxon-name-part-type="class">Gastropoda</tp:taxon-name-part></tp:taxon-name>, <tp:taxon-name><tp:taxon-name-part taxon-name-part-type="superorder">Heterobranchia</tp:taxon-name-part></tp:taxon-name>): an updated literature review-based list of species</article-title><source>Zookeys</source><day>23</day><month>08</month><year>2023</year><volume>1176</volume><fpage>117</fpage><lpage>163</lpage><pub-id pub-id-type="doi">10.3897/zookeys.1176.103167</pub-id></mixed-citation></tp:treatment-meta><tp:nomenclature><label>﻿</label><tp:taxon-name>
                <object-id xmlns:xlink="http://www.w3.org/1999/xlink" content-type="arpha" xlink:type="simple">B12BD633-AC07-5A4D-B926-7EAD5409B13F</object-id>
                <tp:taxon-name-part taxon-name-part-type="genus" reg="Diaulula">Diaulula</tp:taxon-name-part>
                <tp:taxon-name-part taxon-name-part-type="species" reg="variolata">variolata</tp:taxon-name-part>
              </tp:taxon-name><tp:taxon-authority>(d’Orbigny, 1837)</tp:taxon-authority><xref ref-type="fig" rid="F12">Peruvian specimen photographs: Fig. 12</xref><xref ref-type="bibr" rid="B143">, Schrödl and Hooker (2014)</xref></tp:nomenclature><tp:treatment-sec sec-type="habitat" id="SECID0EAKDK"><title>Habitat.</title><p>Benthic.</p><fig id="F12" position="float" orientation="portrait"><object-id xmlns:xlink="http://www.w3.org/1999/xlink" content-type="doi" xlink:type="simple">10.3897/zookeys.1176.103167.figure12</object-id><object-id xmlns:xlink="http://www.w3.org/1999/xlink" content-type="arpha" xlink:type="simple">E372D24F-B35F-57D4-8124-F2E601DE9388</object-id><label>Figure 12.</label><caption><p><italic><tp:taxon-name><tp:taxon-name-part taxon-name-part-type="genus" reg="Diaulula">Diaulula</tp:taxon-name-part><tp:taxon-name-part taxon-name-part-type="species" reg="variolata">variolata</tp:taxon-name-part></tp:taxon-name></italic>, courtesy of Jaime Calvo-Pérez.</p></caption><graphic xmlns:xlink="http://www.w3.org/1999/xlink" xlink:href="zookeys-1176-117_article-103167__-g012.jpg" position="float" orientation="portrait" xlink:type="simple" id="oo_895943.jpg"><uri content-type="original_file" xlink:type="simple">https://binary.pensoft.net/fig/895943</uri></graphic></fig></tp:treatment-sec><tp:treatment-sec sec-type="Depth" id="SECID0E4KDK"><title>Depth.</title><p>2–15 m (<xref ref-type="bibr" rid="B143">Schrödl and Hooker 2014</xref>).</p></tp:treatment-sec><tp:treatment-sec sec-type="type material" id="SECID0EHLDK"><title>Type material.</title><p>Not available.</p></tp:treatment-sec><tp:treatment-sec sec-type="distribution" id="SECID0EMLDK"><title>Distribution.</title><p>From Pucusana (Lima, Peru, 12°28'S) (Guzman 2018b) to Punta Hualpén (Concepción, Chile, 36°44'S) (<xref ref-type="bibr" rid="B94">Marcus 1959</xref>).</p></tp:treatment-sec><tp:treatment-sec sec-type="Sampling/reporting sites" id="SECID0EWLDK"><title>Sampling/reporting sites.</title><p>In Peru, it was reported in Pucusana (Lima, 12°28'S) (Guzman 2018b), El Chaco (Ica, 13°49'S), Caleta Atenas (Ica, 13°49'S), Independencia Bay (Ica, 14°14'S), San Juan de Marcona (Ica, 15°21′S) (<xref ref-type="bibr" rid="B163">Uribe et al. 2013</xref>), Dos Playas (Arequipa, 17°00'S) and Playa Calera (Arequipa, 17°15'S) (<xref ref-type="bibr" rid="B155">Tejada-Pérez et al. 2018</xref>; <xref ref-type="bibr" rid="B172">Valdivia-Chavez et al. 2020</xref>), Caleta La Huata (Camaná, Arequipa, 16°50'S) (<xref ref-type="bibr" rid="B185">Zanabria 2020a</xref>), Terminal Portuario Matarani (Islay, Arequipa, 16°59'S) (<xref ref-type="bibr" rid="B186">Zanabria 2020b</xref>), and Playa Jaboncillo (Ilo, Moquegua, 17°59'S) (<xref ref-type="bibr" rid="B187">Zanabria 2020c</xref>).</p><p>In Chile, it was reported in Arica (18°26'S) (<xref ref-type="bibr" rid="B140">Schrödl 2003</xref>), Coquimbo Bay (29°57'S) (<xref ref-type="bibr" rid="B20">Bergh 1898</xref>; <xref ref-type="bibr" rid="B170">Valdés and Muniaín 2002</xref>), English Bay-Guanaqueros-Los Hornos (30°10'S), El Tabo (Valparaíso, 33°27'S) (<xref ref-type="bibr" rid="B51">Fischer and Cervera 2005b</xref>), Coliumo Bay (36°32'S) (<xref ref-type="bibr" rid="B133">Schrödl 1996a</xref>, <xref ref-type="bibr" rid="B135">1997</xref>), San Vicente Bay (36°44'S), and Punta Hualpén (Concepción, 36°44'S) (<xref ref-type="bibr" rid="B94">Marcus 1959</xref>). Within its Chilean distribution, several other recent observations (occurrences) have been reported (<xref ref-type="bibr" rid="B78">iNaturalist 2023d</xref>).</p></tp:treatment-sec><tp:treatment-sec sec-type="remarks" id="SECID0EWNDK"><title>Remarks.</title><p>This species had not been recorded outside Chile (<xref ref-type="bibr" rid="B51">Fischer and Cervera 2005b</xref>) until the first reports from Peru (<xref ref-type="bibr" rid="B163">Uribe et al. 2013</xref>). The specimen collected in Bernardo O’Higgins National Park (Chilean fjord region, 51°S) (<xref ref-type="bibr" rid="B4">Aldea et al. 2011</xref>) needs confirmation (<xref ref-type="bibr" rid="B163">Uribe et al. 2013</xref>).</p></tp:treatment-sec><ref-list><ref id="B143"><mixed-citation xmlns:xlink="http://www.w3.org/1999/xlink" xlink:type="simple"><person-group><name name-style="western"><surname>Schrödl</surname><given-names>M</given-names></name><name name-style="western"><surname>Hooker</surname><given-names>Y</given-names></name></person-group> (<year>2014</year>) <article-title>Sea slugs of Peru: Peruvian-Chilean faunal elements.</article-title><source>Spixiana</source><volume>37</volume>(<issue>1</issue>): <fpage>45</fpage>–<lpage>59</lpage>.</mixed-citation></ref><ref id="B94"><mixed-citation xmlns:xlink="http://www.w3.org/1999/xlink" xlink:type="simple"><person-group><name name-style="western"><surname>Marcus</surname><given-names>E</given-names></name></person-group> (<year>1959</year>) <tp:taxon-name><tp:taxon-name-part taxon-name-part-type="superfamily">Lamellariacea</tp:taxon-name-part></tp:taxon-name> und <tp:taxon-name><tp:taxon-name-part taxon-name-part-type="subclass">Opisthobranchia</tp:taxon-name-part></tp:taxon-name>. Reports from the Lund University Chile expedition 1948–1949, No. 36. Vol. 55(9): 1–133. Lunds Universitets Arsskrift (Ny Foljd).</mixed-citation></ref><ref id="B163"><mixed-citation xmlns:xlink="http://www.w3.org/1999/xlink" xlink:type="simple"><person-group><name name-style="western"><surname>Uribe</surname><given-names>RA</given-names></name><name name-style="western"><surname>Nakamura</surname><given-names>K</given-names></name><name name-style="western"><surname>Indacochea</surname><given-names>A</given-names></name><name name-style="western"><surname>Pacheco</surname><given-names>AS</given-names></name><name name-style="western"><surname>Hooker</surname><given-names>Y</given-names></name><name name-style="western"><surname>Schrödl</surname><given-names>M</given-names></name></person-group> (<year>2013</year>) <article-title>A review on the diversity and distribution of opisthobranch gastropods from Peru, with the addition of three new records.</article-title><source>Spixiana</source><volume>36</volume>(<issue>1</issue>): <fpage>43</fpage>–<lpage>60</lpage>.</mixed-citation></ref><ref id="B155"><mixed-citation xmlns:xlink="http://www.w3.org/1999/xlink" xlink:type="simple"><person-group><name name-style="western"><surname>Tejada-Pérez</surname><given-names>CA</given-names></name><name name-style="western"><surname>Villasante</surname><given-names>F</given-names></name><name name-style="western"><surname>Luque-Fernández</surname><given-names>C</given-names></name><name name-style="western"><surname>Tejada-Begazo</surname><given-names>CL</given-names></name></person-group> (<year>2018</year>) <article-title>Riqueza y distribución vertical de los moluscos del litoral rocoso de la provincia de Islay, Arequipa, al sur del Perú.</article-title><source>Revista de Ciencias Marinas y Costeras</source><volume>10</volume>(<issue>1</issue>): <fpage>47</fpage>. <ext-link xlink:href="10.15359/revmar10-1.4" ext-link-type="doi" xlink:type="simple">https://doi.org/10.15359/revmar10-1.4</ext-link></mixed-citation></ref><ref id="B172"><mixed-citation xmlns:xlink="http://www.w3.org/1999/xlink" xlink:type="simple"><person-group><name name-style="western"><surname>Valdivia-Chavez</surname><given-names>D</given-names></name><name name-style="western"><surname>Santamaría</surname><given-names>J</given-names></name><name name-style="western"><surname>Campos-León</surname><given-names>S</given-names></name><name name-style="western"><surname>Carbajal</surname><given-names>P</given-names></name><name name-style="western"><surname>Barriga</surname><given-names>E</given-names></name><name name-style="western"><surname>Clemente</surname><given-names>S</given-names></name><name name-style="western"><surname>Galecio</surname><given-names>Z</given-names></name><name name-style="western"><surname>Kameya</surname><given-names>A</given-names></name></person-group> (<year>2020</year>) <article-title>Lista taxonómica de invertebrados bentónicos marinos de Arequipa, Perú.</article-title><source>Boletín Instituto del Mar del Perú</source><volume>35</volume>(<issue>2</issue>): <fpage>378</fpage>–<lpage>395</lpage>. <ext-link xlink:href="https://revistas.imarpe.gob.pe/index.php/boletin/article/view/311" ext-link-type="uri" xlink:type="simple">https://revistas.imarpe.gob.pe/index.php/boletin/article/view/311</ext-link></mixed-citation></ref><ref id="B185"><mixed-citation xmlns:xlink="http://www.w3.org/1999/xlink" xlink:type="simple"><person-group><name name-style="western"><surname>Zanabria</surname><given-names>U</given-names></name></person-group> (<year>2020a</year>) <italic><tp:taxon-name><tp:taxon-name-part taxon-name-part-type="genus">Diaulula</tp:taxon-name-part><tp:taxon-name-part taxon-name-part-type="species">variolata</tp:taxon-name-part></tp:taxon-name></italic>. iNaturalist. <ext-link xlink:href="https://www.inaturalist.org/observations/60520768" ext-link-type="uri" xlink:type="simple">https://www.inaturalist.org/observations/60520768</ext-link></mixed-citation></ref><ref id="B186"><mixed-citation xmlns:xlink="http://www.w3.org/1999/xlink" xlink:type="simple"><person-group><name name-style="western"><surname>Zanabria</surname><given-names>U</given-names></name></person-group> (<year>2020b</year>) <italic><tp:taxon-name><tp:taxon-name-part taxon-name-part-type="genus">Diaulula</tp:taxon-name-part><tp:taxon-name-part taxon-name-part-type="species">variolata</tp:taxon-name-part></tp:taxon-name></italic>. iNaturalist. <ext-link xlink:href="https://www.inaturalist.org/observations/60527433" ext-link-type="uri" xlink:type="simple">https://www.inaturalist.org/observations/60527433</ext-link></mixed-citation></ref><ref id="B187"><mixed-citation xmlns:xlink="http://www.w3.org/1999/xlink" xlink:type="simple"><person-group><name name-style="western"><surname>Zanabria</surname><given-names>U</given-names></name></person-group> (<year>2020c</year>) <italic><tp:taxon-name><tp:taxon-name-part taxon-name-part-type="genus">Diaulula</tp:taxon-name-part><tp:taxon-name-part taxon-name-part-type="species">variolata</tp:taxon-name-part></tp:taxon-name></italic>. iNaturalist. <ext-link xlink:href="https://www.inaturalist.org/observations/60528808" ext-link-type="uri" xlink:type="simple">https://www.inaturalist.org/observations/60528808</ext-link></mixed-citation></ref><ref id="B140"><mixed-citation xmlns:xlink="http://www.w3.org/1999/xlink" xlink:type="simple"><person-group><name name-style="western"><surname>Schrödl</surname><given-names>M</given-names></name></person-group> (<year>2003</year>) <source>Sea Slugs of Southern South America.</source><publisher-name>ConchBooks</publisher-name>, <publisher-loc>Hackenheim</publisher-loc>, <size units="page">165 pp</size>.</mixed-citation></ref><ref id="B20"><mixed-citation xmlns:xlink="http://www.w3.org/1999/xlink" xlink:type="simple"><person-group><name name-style="western"><surname>Bergh</surname><given-names>R</given-names></name></person-group> (<year>1898</year>) <article-title>Die Opisthobranchier der Sammlung Plate.</article-title><source>Zoologische Jahrbucher</source><volume>4</volume>: <fpage>481</fpage>–<lpage>582</lpage>.</mixed-citation></ref><ref id="B170"><mixed-citation xmlns:xlink="http://www.w3.org/1999/xlink" xlink:type="simple"><person-group><name name-style="western"><surname>Valdés</surname><given-names>Á</given-names></name><name name-style="western"><surname>Muniaín</surname><given-names>C</given-names></name></person-group> (<year>2002</year>) <article-title>Revision and taxonomic reassessment of Magellanic species assigned to <italic><tp:taxon-name><tp:taxon-name-part taxon-name-part-type="genus">Anisodoris</tp:taxon-name-part></tp:taxon-name></italic> Bergh, 1898 (<tp:taxon-name><tp:taxon-name-part taxon-name-part-type="order">Nudibranchia</tp:taxon-name-part></tp:taxon-name>: <tp:taxon-name><tp:taxon-name-part taxon-name-part-type="suborder">Doridoidea</tp:taxon-name-part></tp:taxon-name>).</article-title><source>The Journal of Molluscan Studies</source><volume>68</volume>(<issue>4</issue>): <fpage>345</fpage>–<lpage>351</lpage>. <ext-link xlink:href="10.1093/mollus/68.4.345" ext-link-type="doi" xlink:type="simple">https://doi.org/10.1093/mollus/68.4.345</ext-link></mixed-citation></ref><ref id="B51"><mixed-citation xmlns:xlink="http://www.w3.org/1999/xlink" xlink:type="simple"><person-group><name name-style="western"><surname>Fischer</surname><given-names>MA</given-names></name><name name-style="western"><surname>Cervera</surname><given-names>JL</given-names></name></person-group> (<year>2005b</year>) <article-title>Checklist of the opisthobranchs (<tp:taxon-name><tp:taxon-name-part taxon-name-part-type="phylum">Mollusca</tp:taxon-name-part></tp:taxon-name>: <tp:taxon-name><tp:taxon-name-part taxon-name-part-type="class">Gastropoda</tp:taxon-name-part></tp:taxon-name>) from the Chilean coast deposited at the "Colección de Flora y Fauna Profesor Patricio Sanchez Reyes, Pontificia Universidad Católica de Chile".</article-title><source>Iberus : Revista de la Sociedad Espanola de Malacologia</source><volume>23</volume>(<issue>2</issue>): <fpage>165</fpage>–<lpage>181</lpage>.</mixed-citation></ref><ref id="B133"><mixed-citation xmlns:xlink="http://www.w3.org/1999/xlink" xlink:type="simple"><person-group><name name-style="western"><surname>Schrödl</surname><given-names>M</given-names></name></person-group> (<year>1996a</year>) <article-title><tp:taxon-name><tp:taxon-name-part taxon-name-part-type="order">Nudibranchia</tp:taxon-name-part></tp:taxon-name> y <tp:taxon-name><tp:taxon-name-part taxon-name-part-type="order">Sacoglossa</tp:taxon-name-part></tp:taxon-name> de Chile: Morfología externa y distribución. Gayana.</article-title><source>Zoología</source><volume>60</volume>(<issue>1</issue>): <fpage>17</fpage>–<lpage>62</lpage>.</mixed-citation></ref><ref id="B135"><mixed-citation xmlns:xlink="http://www.w3.org/1999/xlink" xlink:type="simple"><person-group><name name-style="western"><surname>Schrödl</surname><given-names>M</given-names></name></person-group> (<year>1997</year>) <article-title>Range extensions of Magellanic Nudibranchs (<tp:taxon-name><tp:taxon-name-part taxon-name-part-type="subclass">Opisthobranchia</tp:taxon-name-part></tp:taxon-name>) into the Peruvian faunal province.</article-title><source>The Veliger</source><volume>40</volume>(<issue>1</issue>): <fpage>38</fpage>–<lpage>42</lpage>.</mixed-citation></ref><ref id="B78"><mixed-citation xmlns:xlink="http://www.w3.org/1999/xlink" xlink:type="simple">iNaturalist (<year>2023d</year>) <tp:taxon-name><tp:taxon-name-part taxon-name-part-type="genus">Diaulula</tp:taxon-name-part><tp:taxon-name-part taxon-name-part-type="species">variolata</tp:taxon-name-part></tp:taxon-name>. <ext-link xlink:href="https://www.inaturalist.org/observations?place_id=any&amp;subview=map&amp;taxon_id=491332" ext-link-type="uri" xlink:type="simple">https://www.inaturalist.org/observations?place_id=any&amp;subview=map&amp;taxon_id=491332</ext-link></mixed-citation></ref><ref id="B4"><mixed-citation xmlns:xlink="http://www.w3.org/1999/xlink" xlink:type="simple"><person-group><name name-style="western"><surname>Aldea</surname><given-names>C</given-names></name><name name-style="western"><surname>Cesped</surname><given-names>T</given-names></name><name name-style="western"><surname>Rosenfeld</surname><given-names>S</given-names></name></person-group> (<year>2011</year>) <article-title>Opisthobranchs from Bernardo O’Higgins National Park (S. Chile).</article-title><source>Thalassas</source><volume>27</volume>(<issue>2</issue>): <fpage>37</fpage>–<lpage>48</lpage>.</mixed-citation></ref></ref-list></tp:taxon-treatment>
