# Supplementary material for: ﻿Peruvian nudibranchs (Mollusca, Gastropoda, Heterobranchia): an updated literature review-based list of species
Source: Zookeys. 2023 Aug 23;1176:117–63. doi: 10.3897/zookeys.1176.103167 (PMC10468691; doi:10.3897/zookeys.1176.103167)
Supplement: XML Treatment for Diaulula punctuolata [file zookeys.1176.103167-treatment24.xml]

<!DOCTYPE tp:taxon-treatment
  PUBLIC "-//TaxonX//DTD Taxonomic Treatment Publishing DTD v0 20100105//EN" "tax-treatment-NSO.dtd">
<tp:taxon-treatment xmlns:tp="http://www.plazi.org/taxpub"><tp:treatment-meta><kwd-group><label>Taxon classification</label><kwd>
                  <named-content content-type="kingdom">Animalia</named-content>
                </kwd><kwd>
                  <named-content content-type="order">Nudibranchia</named-content>
                </kwd><kwd>
                  <named-content content-type="family">Discodorididae</named-content>
                </kwd></kwd-group><mixed-citation publication-type="journal"><person-group><name><surname>Grández</surname><given-names>Alessandra</given-names></name><name><surname>Ampuero</surname><given-names>André</given-names></name><name><surname>Barahona</surname><given-names>Sergio P.</given-names></name></person-group><article-title>﻿Peruvian nudibranchs (<tp:taxon-name><tp:taxon-name-part taxon-name-part-type="phylum">Mollusca</tp:taxon-name-part></tp:taxon-name>, <tp:taxon-name><tp:taxon-name-part taxon-name-part-type="class">Gastropoda</tp:taxon-name-part></tp:taxon-name>, <tp:taxon-name><tp:taxon-name-part taxon-name-part-type="superorder">Heterobranchia</tp:taxon-name-part></tp:taxon-name>): an updated literature review-based list of species</article-title><source>Zookeys</source><day>23</day><month>08</month><year>2023</year><volume>1176</volume><fpage>117</fpage><lpage>163</lpage><pub-id pub-id-type="doi">10.3897/zookeys.1176.103167</pub-id></mixed-citation></tp:treatment-meta><tp:nomenclature><label>﻿</label><tp:taxon-name>
                <object-id xmlns:xlink="http://www.w3.org/1999/xlink" content-type="arpha" xlink:type="simple">49938861-0205-569C-8C63-8759D68524CD</object-id>
                <tp:taxon-name-part taxon-name-part-type="genus" reg="Diaulula">Diaulula</tp:taxon-name-part>
                <tp:taxon-name-part taxon-name-part-type="species" reg="punctuolata">punctuolata</tp:taxon-name-part>
              </tp:taxon-name><tp:taxon-authority>(d’Orbigny, 1837)</tp:taxon-authority></tp:nomenclature><tp:treatment-sec sec-type="habitat" id="SECID0ERPDK"><title>Habitat.</title><p>Benthic.</p></tp:treatment-sec><tp:treatment-sec sec-type="Depth" id="SECID0EWPDK"><title>Depth.</title><p>0–7 m.</p></tp:treatment-sec><tp:treatment-sec sec-type="type material" id="SECID0E2PDK"><title>Type material.</title><p><named-content xmlns:xlink="http://www.w3.org/1999/xlink" content-type="dwc:institutional_code" xlink:title="The Bavarian State Collection of Zoology" xlink:href="http://grbio.org/institution/bavarian-state-collection-zoology" xlink:type="simple">ZSM</named-content> Moll 20040984—Ipún Island (<named-content xmlns:xlink="http://www.w3.org/1999/xlink" content-type="dwc:verbatimCoordinates" xlink:type="simple"><named-content content-type="geo-json" specific-use="{&#34;type&#34;:&#34;Point&#34;,&#34;coordinates&#34;:[-74.800000,-44.550000]}" id="NCID0EIQDK" xlink:type="simple">44°33'S, 74°48'W</named-content></named-content>), Aysén, Chile.</p></tp:treatment-sec><tp:treatment-sec sec-type="distribution" id="SECID0ENQDK"><title>Distribution.</title><p>Amphi-South American. It is frequently found on the Magellanic coasts of Chile and Argentina.</p></tp:treatment-sec><tp:treatment-sec sec-type="Sampling/reporting sites" id="SECID0ESQDK"><title>Sampling/reporting sites.</title><p>In Peru, it was collected in Callao (12°S) (<xref ref-type="bibr" rid="B36">Dall 1909</xref>; <xref ref-type="bibr" rid="B140">Schrödl 2003</xref>). In Chile, it was collected in Lota (37°05′S), Lacuy Peninsula (Greater Island of Chiloé, 41°49′S) (<xref ref-type="bibr" rid="B170">Valdés and Muniaín 2002</xref>), Ipún Island (Chonos Archipelago, 44°33'S) (<xref ref-type="bibr" rid="B142">Schrödl and Grau 2006</xref>) and Strait of Magellan (53°35'S) (<xref ref-type="bibr" rid="B126">Roche et al. 2023</xref>). In Argentina, it was collected in San Matías Gulf (41°30′S) (<xref ref-type="bibr" rid="B126">Roche et al. 2023</xref>; <xref ref-type="bibr" rid="B28">Cetra 2019</xref>), Gulf Nuevo (42°42′S) (<xref ref-type="bibr" rid="B170">Valdés and Muniaín 2002</xref>), Peninsula Valdés (42°30'S), Punta Pardelas (42°36′S), Puerto Madryn (42°46′S) (<xref ref-type="bibr" rid="B126">Roche et al. 2023</xref>; <xref ref-type="bibr" rid="B28">Cetra 2019</xref>), Comodoro Rivadavia (45°51'S) (<xref ref-type="bibr" rid="B170">Valdés and Muniaín 2002</xref>), and Tierra del Fuego (54°21′S) (<xref ref-type="bibr" rid="B126">Roche et al. 2023</xref>).</p></tp:treatment-sec><tp:treatment-sec sec-type="remarks" id="SECID0EISDK"><title>Remarks.</title><p>This species was listed as <italic><tp:taxon-name><tp:taxon-name-part taxon-name-part-type="genus" reg="Anisodoris">Anisodoris</tp:taxon-name-part><tp:taxon-name-part taxon-name-part-type="species" reg="punctuolata">punctuolata</tp:taxon-name-part></tp:taxon-name></italic> (d’Orbigny, 1836) and <italic><tp:taxon-name><tp:taxon-name-part taxon-name-part-type="genus" reg="Doris">Doris</tp:taxon-name-part><tp:taxon-name-part taxon-name-part-type="species" reg="punctuolata">punctuolata</tp:taxon-name-part></tp:taxon-name></italic> d’Orbigny, 1837 in previous Peruvian articles listing nudibranch species. Both names are currently not accepted.</p></tp:treatment-sec><ref-list><ref id="B36"><mixed-citation xmlns:xlink="http://www.w3.org/1999/xlink" xlink:type="simple"><person-group><name name-style="western"><surname>Dall</surname><given-names>WH</given-names></name></person-group> (<year>1909</year>) <article-title>Report on a collection of shells from Peru, with a summary of the littoral marine <tp:taxon-name><tp:taxon-name-part taxon-name-part-type="phylum">Mollusca</tp:taxon-name-part></tp:taxon-name> of the Peruvian zoological province.</article-title><source>Proceedings of the United States National Museum</source><volume>37</volume>(<issue>1704</issue>): <fpage>147</fpage>–<lpage>294</lpage>. <ext-link xlink:href="10.5479/si.00963801.37-1704.147" ext-link-type="doi" xlink:type="simple">https://doi.org/10.5479/si.00963801.37-1704.147</ext-link></mixed-citation></ref><ref id="B140"><mixed-citation xmlns:xlink="http://www.w3.org/1999/xlink" xlink:type="simple"><person-group><name name-style="western"><surname>Schrödl</surname><given-names>M</given-names></name></person-group> (<year>2003</year>) <source>Sea Slugs of Southern South America.</source><publisher-name>ConchBooks</publisher-name>, <publisher-loc>Hackenheim</publisher-loc>, <size units="page">165 pp</size>.</mixed-citation></ref><ref id="B170"><mixed-citation xmlns:xlink="http://www.w3.org/1999/xlink" xlink:type="simple"><person-group><name name-style="western"><surname>Valdés</surname><given-names>Á</given-names></name><name name-style="western"><surname>Muniaín</surname><given-names>C</given-names></name></person-group> (<year>2002</year>) <article-title>Revision and taxonomic reassessment of Magellanic species assigned to <italic><tp:taxon-name><tp:taxon-name-part taxon-name-part-type="genus">Anisodoris</tp:taxon-name-part></tp:taxon-name></italic> Bergh, 1898 (<tp:taxon-name><tp:taxon-name-part taxon-name-part-type="order">Nudibranchia</tp:taxon-name-part></tp:taxon-name>: <tp:taxon-name><tp:taxon-name-part taxon-name-part-type="suborder">Doridoidea</tp:taxon-name-part></tp:taxon-name>).</article-title><source>The Journal of Molluscan Studies</source><volume>68</volume>(<issue>4</issue>): <fpage>345</fpage>–<lpage>351</lpage>. <ext-link xlink:href="10.1093/mollus/68.4.345" ext-link-type="doi" xlink:type="simple">https://doi.org/10.1093/mollus/68.4.345</ext-link></mixed-citation></ref><ref id="B142"><mixed-citation xmlns:xlink="http://www.w3.org/1999/xlink" xlink:type="simple"><person-group><name name-style="western"><surname>Schrödl</surname><given-names>M</given-names></name><name name-style="western"><surname>Grau</surname><given-names>JH</given-names></name></person-group> (<year>2006</year>) <article-title><tp:taxon-name><tp:taxon-name-part taxon-name-part-type="order">Nudibranchia</tp:taxon-name-part></tp:taxon-name> from the remote southern Chilean Guamblin and Ipún islands (Chonos Archipelago, 44–45°S), with re-description of <italic><tp:taxon-name><tp:taxon-name-part taxon-name-part-type="genus">Rostanga</tp:taxon-name-part><tp:taxon-name-part taxon-name-part-type="species">pulchra</tp:taxon-name-part></tp:taxon-name></italic> MacFarland, 1905.</article-title><source>Revista Chilena de Historia Natural</source><volume>79</volume>(<issue>1</issue>): <fpage>3</fpage>–<lpage>12</lpage>. <ext-link xlink:href="10.4067/S0716-078X2006000100001" ext-link-type="doi" xlink:type="simple">https://doi.org/10.4067/S0716-078X2006000100001</ext-link></mixed-citation></ref><ref id="B126"><mixed-citation xmlns:xlink="http://www.w3.org/1999/xlink" xlink:type="simple"><person-group><name name-style="western"><surname>Roche</surname><given-names>A</given-names></name><name name-style="western"><surname>Cetra</surname><given-names>N</given-names></name><name name-style="western"><surname>Núñez</surname><given-names>V</given-names></name><name name-style="western"><surname>Darrigran</surname><given-names>G</given-names></name></person-group> (<year>2023</year>) <article-title>Catálogo de las especies de <tp:taxon-name><tp:taxon-name-part taxon-name-part-type="order">Nudibranchia</tp:taxon-name-part></tp:taxon-name> (<tp:taxon-name><tp:taxon-name-part taxon-name-part-type="class">Gastropoda</tp:taxon-name-part></tp:taxon-name>: <tp:taxon-name><tp:taxon-name-part taxon-name-part-type="superorder">Heterobranchia</tp:taxon-name-part></tp:taxon-name>) de la colección de Moluscos del Museo de La Plata, Argentina.</article-title><source>Acta Zoológica Lilloana</source><volume>67</volume>(<issue>1</issue>): <fpage>159</fpage>–<lpage>175</lpage>. <ext-link xlink:href="10.30550/j.azl/2023.67.1/2023-04-13" ext-link-type="doi" xlink:type="simple">https://doi.org/10.30550/j.azl/2023.67.1/2023-04-13</ext-link></mixed-citation></ref><ref id="B28"><mixed-citation xmlns:xlink="http://www.w3.org/1999/xlink" xlink:type="simple"><person-group><name name-style="western"><surname>Cetra</surname><given-names>N</given-names></name></person-group> (<year>2019</year>) Abundancia, diversidad y variabilidad temporal de un ensamble de nudibranquios en un arrecife costero del golfo San Matías. Honor Thesis. Universidad Nacional del Comahue. <ext-link xlink:href="http://rdi.uncoma.edu.ar/handle/uncomaid/16855" ext-link-type="uri" xlink:type="simple">http://rdi.uncoma.edu.ar/handle/uncomaid/16855</ext-link></mixed-citation></ref></ref-list></tp:taxon-treatment>
