# Supplementary material for: ﻿Peruvian nudibranchs (Mollusca, Gastropoda, Heterobranchia): an updated literature review-based list of species
Source: Zookeys. 2023 Aug 23;1176:117–63. doi: 10.3897/zookeys.1176.103167 (PMC10468691; doi:10.3897/zookeys.1176.103167)
Supplement: XML Treatment for Rostanga pulchra [file zookeys.1176.103167-treatment25.xml]

<!DOCTYPE tp:taxon-treatment
  PUBLIC "-//TaxonX//DTD Taxonomic Treatment Publishing DTD v0 20100105//EN" "tax-treatment-NSO.dtd">
<tp:taxon-treatment xmlns:tp="http://www.plazi.org/taxpub"><tp:treatment-meta><kwd-group><label>Taxon classification</label><kwd>
                  <named-content content-type="kingdom">Animalia</named-content>
                </kwd><kwd>
                  <named-content content-type="order">Nudibranchia</named-content>
                </kwd><kwd>
                  <named-content content-type="family">Discodorididae</named-content>
                </kwd></kwd-group><mixed-citation publication-type="journal"><person-group><name><surname>Grández</surname><given-names>Alessandra</given-names></name><name><surname>Ampuero</surname><given-names>André</given-names></name><name><surname>Barahona</surname><given-names>Sergio P.</given-names></name></person-group><article-title>﻿Peruvian nudibranchs (<tp:taxon-name><tp:taxon-name-part taxon-name-part-type="phylum">Mollusca</tp:taxon-name-part></tp:taxon-name>, <tp:taxon-name><tp:taxon-name-part taxon-name-part-type="class">Gastropoda</tp:taxon-name-part></tp:taxon-name>, <tp:taxon-name><tp:taxon-name-part taxon-name-part-type="superorder">Heterobranchia</tp:taxon-name-part></tp:taxon-name>): an updated literature review-based list of species</article-title><source>Zookeys</source><day>23</day><month>08</month><year>2023</year><volume>1176</volume><fpage>117</fpage><lpage>163</lpage><pub-id pub-id-type="doi">10.3897/zookeys.1176.103167</pub-id></mixed-citation></tp:treatment-meta><tp:nomenclature><label>﻿</label><tp:taxon-name>
                <object-id xmlns:xlink="http://www.w3.org/1999/xlink" content-type="arpha" xlink:type="simple">73AD824C-BCA7-58E8-9143-926DFCB7CE2C</object-id>
                <tp:taxon-name-part taxon-name-part-type="genus" reg="Rostanga">Rostanga</tp:taxon-name-part>
                <tp:taxon-name-part taxon-name-part-type="species" reg="pulchra">pulchra</tp:taxon-name-part>
              </tp:taxon-name><tp:taxon-authority>MacFarland, 1905</tp:taxon-authority><xref ref-type="bibr" rid="B143">Peruvian specimen photographs: Schrödl and Hooker (2014) Common name: Red Sponge Dorid</xref></tp:nomenclature><tp:treatment-sec sec-type="habitat" id="SECID0EOUDK"><title>Habitat.</title><p>Benthic.</p></tp:treatment-sec><tp:treatment-sec sec-type="Depth" id="SECID0ETUDK"><title>Depth.</title><p>6–12 m (<xref ref-type="bibr" rid="B143">Schrödl and Hooker 2014</xref>).</p></tp:treatment-sec><tp:treatment-sec sec-type="type material" id="SECID0E4UDK"><title>Type material.</title><p>Holotype <named-content xmlns:xlink="http://www.w3.org/1999/xlink" content-type="dwc:institutional_code" xlink:title="Smithsonian National Museum of Natural History" xlink:href="http://grbio.org/institution/smithsonian-institution-national-museum-natural-history-0" xlink:type="simple">USNM</named-content> 181292—Monterey Bay, California, United States.</p></tp:treatment-sec><tp:treatment-sec sec-type="distribution" id="SECID0EHVDK"><title>Distribution.</title><p>This species presents a bipolar distribution in the Eastern Pacific and an amphi-South American distribution (<xref ref-type="bibr" rid="B140">Schrödl 2003</xref>; <xref ref-type="bibr" rid="B142">Schrödl and Grau 2006</xref>).</p></tp:treatment-sec><tp:treatment-sec sec-type="Sampling/reporting sites" id="SECID0EVVDK"><title>Sampling/reporting sites.</title><p>In Peru it was considered a predicted species (<xref ref-type="bibr" rid="B163">Uribe et al. 2013</xref>) until the first specimen was finally reported in Punta San Juan (Marcona, Ica, 15°22′S) (<xref ref-type="bibr" rid="B143">Schrödl and Hooker 2014</xref>). It has been also reported in Alaska (Point Craven) (<xref ref-type="bibr" rid="B89">Lee and Foster 1985</xref>), Mexico Los Angeles Bay) (<xref ref-type="bibr" rid="B87">Lance 1966</xref>), Chile (Coliumo Bay, Playa Brava and Chonos archipelago) (<xref ref-type="bibr" rid="B94">Marcus 1959</xref>; <xref ref-type="bibr" rid="B140">Schrödl 2003</xref>; <xref ref-type="bibr" rid="B142">Schrödl and Grau 2006</xref>), and Argentina (Camarones Bay) (<xref ref-type="bibr" rid="B95">Marcus and Marcus 1969</xref>).</p></tp:treatment-sec><tp:treatment-sec sec-type="remarks" id="SECID0E2WDK"><title>Remarks.</title><p>Its distribution in Peruvian Waters was not certain; however, it was listed by <xref ref-type="bibr" rid="B3">Álamo and Valdivieso (1997)</xref> and <xref ref-type="bibr" rid="B113">Paredes et al. (1999)</xref>. <italic><tp:taxon-name><tp:taxon-name-part taxon-name-part-type="genus" reg="Rostanga">Rostanga</tp:taxon-name-part><tp:taxon-name-part taxon-name-part-type="species" reg="pulchra">pulchra</tp:taxon-name-part></tp:taxon-name></italic> is the only species of the genus in Peruvian and Chilean waters. <xref ref-type="bibr" rid="B143">Schrödl and Hooker (2014)</xref> mentioned that populations in the northern and southern hemispheres are likely to be distinct species based on preliminary unpublished molecular data.</p><p>
                <bold>Family <tp:taxon-name><tp:taxon-name-part taxon-name-part-type="family">Dorididae</tp:taxon-name-part></tp:taxon-name> Rafinesque, 1815</bold>
              </p></tp:treatment-sec><ref-list><ref id="B143"><mixed-citation xmlns:xlink="http://www.w3.org/1999/xlink" xlink:type="simple"><person-group><name name-style="western"><surname>Schrödl</surname><given-names>M</given-names></name><name name-style="western"><surname>Hooker</surname><given-names>Y</given-names></name></person-group> (<year>2014</year>) <article-title>Sea slugs of Peru: Peruvian-Chilean faunal elements.</article-title><source>Spixiana</source><volume>37</volume>(<issue>1</issue>): <fpage>45</fpage>–<lpage>59</lpage>.</mixed-citation></ref><ref id="B140"><mixed-citation xmlns:xlink="http://www.w3.org/1999/xlink" xlink:type="simple"><person-group><name name-style="western"><surname>Schrödl</surname><given-names>M</given-names></name></person-group> (<year>2003</year>) <source>Sea Slugs of Southern South America.</source><publisher-name>ConchBooks</publisher-name>, <publisher-loc>Hackenheim</publisher-loc>, <size units="page">165 pp</size>.</mixed-citation></ref><ref id="B142"><mixed-citation xmlns:xlink="http://www.w3.org/1999/xlink" xlink:type="simple"><person-group><name name-style="western"><surname>Schrödl</surname><given-names>M</given-names></name><name name-style="western"><surname>Grau</surname><given-names>JH</given-names></name></person-group> (<year>2006</year>) <article-title><tp:taxon-name><tp:taxon-name-part taxon-name-part-type="order">Nudibranchia</tp:taxon-name-part></tp:taxon-name> from the remote southern Chilean Guamblin and Ipún islands (Chonos Archipelago, 44–45°S), with re-description of <italic><tp:taxon-name><tp:taxon-name-part taxon-name-part-type="genus">Rostanga</tp:taxon-name-part><tp:taxon-name-part taxon-name-part-type="species">pulchra</tp:taxon-name-part></tp:taxon-name></italic> MacFarland, 1905.</article-title><source>Revista Chilena de Historia Natural</source><volume>79</volume>(<issue>1</issue>): <fpage>3</fpage>–<lpage>12</lpage>. <ext-link xlink:href="10.4067/S0716-078X2006000100001" ext-link-type="doi" xlink:type="simple">https://doi.org/10.4067/S0716-078X2006000100001</ext-link></mixed-citation></ref><ref id="B163"><mixed-citation xmlns:xlink="http://www.w3.org/1999/xlink" xlink:type="simple"><person-group><name name-style="western"><surname>Uribe</surname><given-names>RA</given-names></name><name name-style="western"><surname>Nakamura</surname><given-names>K</given-names></name><name name-style="western"><surname>Indacochea</surname><given-names>A</given-names></name><name name-style="western"><surname>Pacheco</surname><given-names>AS</given-names></name><name name-style="western"><surname>Hooker</surname><given-names>Y</given-names></name><name name-style="western"><surname>Schrödl</surname><given-names>M</given-names></name></person-group> (<year>2013</year>) <article-title>A review on the diversity and distribution of opisthobranch gastropods from Peru, with the addition of three new records.</article-title><source>Spixiana</source><volume>36</volume>(<issue>1</issue>): <fpage>43</fpage>–<lpage>60</lpage>.</mixed-citation></ref><ref id="B89"><mixed-citation xmlns:xlink="http://www.w3.org/1999/xlink" xlink:type="simple"><person-group><name name-style="western"><surname>Lee</surname><given-names>RS</given-names></name><name name-style="western"><surname>Foster</surname><given-names>NR</given-names></name></person-group> (<year>1985</year>) <article-title>A distributional list with range extensions of the opisthobranch gastropods of Alaska.</article-title><source>The Veliger</source><volume>27</volume>: <fpage>440</fpage>–<lpage>448</lpage>.</mixed-citation></ref><ref id="B87"><mixed-citation xmlns:xlink="http://www.w3.org/1999/xlink" xlink:type="simple"><person-group><name name-style="western"><surname>Lance</surname><given-names>JR</given-names></name></person-group> (<year>1966</year>) <article-title>New distributional records of some northeastern Pacific Opisthobranchiata (<tp:taxon-name><tp:taxon-name-part taxon-name-part-type="phylum">Mollusca</tp:taxon-name-part></tp:taxon-name>: <tp:taxon-name><tp:taxon-name-part taxon-name-part-type="class">Gastropoda</tp:taxon-name-part></tp:taxon-name>) with descriptions of two new species.</article-title><source>The Veliger</source><volume>9</volume>(<issue>1</issue>): <fpage>69</fpage>–<lpage>81</lpage>.</mixed-citation></ref><ref id="B94"><mixed-citation xmlns:xlink="http://www.w3.org/1999/xlink" xlink:type="simple"><person-group><name name-style="western"><surname>Marcus</surname><given-names>E</given-names></name></person-group> (<year>1959</year>) <tp:taxon-name><tp:taxon-name-part taxon-name-part-type="superfamily">Lamellariacea</tp:taxon-name-part></tp:taxon-name> und <tp:taxon-name><tp:taxon-name-part taxon-name-part-type="subclass">Opisthobranchia</tp:taxon-name-part></tp:taxon-name>. Reports from the Lund University Chile expedition 1948–1949, No. 36. Vol. 55(9): 1–133. Lunds Universitets Arsskrift (Ny Foljd).</mixed-citation></ref><ref id="B95"><mixed-citation xmlns:xlink="http://www.w3.org/1999/xlink" xlink:type="simple"><person-group><name name-style="western"><surname>Marcus</surname><given-names>E</given-names></name><name name-style="western"><surname>Marcus</surname><given-names>E</given-names></name></person-group> (<year>1969</year>) <article-title>Opisthobranchian and lamellarian gastropods collected by "Vema".</article-title><source>American Museum Novitates</source><volume>2368</volume>: <fpage>1</fpage>–<lpage>31</lpage>.</mixed-citation></ref><ref id="B3"><mixed-citation xmlns:xlink="http://www.w3.org/1999/xlink" xlink:type="simple"><person-group><name name-style="western"><surname>Álamo</surname><given-names>V</given-names></name><name name-style="western"><surname>Valdivieso</surname><given-names>V</given-names></name></person-group> (<year>1997</year>) Lista sistemática de moluscos marinos del Perú (Segunda edición, revisada y actualizada). Publicación Especial. Instituto del Mar del Perú, 183 pp. <ext-link xlink:href="https://repositorio.imarpe.gob.pe/handle/20.500.12958/1436" ext-link-type="uri" xlink:type="simple">https://repositorio.imarpe.gob.pe/handle/20.500.12958/1436</ext-link></mixed-citation></ref><ref id="B113"><mixed-citation xmlns:xlink="http://www.w3.org/1999/xlink" xlink:type="simple"><person-group><name name-style="western"><surname>Paredes</surname><given-names>C</given-names></name><name name-style="western"><surname>Huamán</surname><given-names>P</given-names></name><name name-style="western"><surname>Cardoso</surname><given-names>F</given-names></name><name name-style="western"><surname>Vivar</surname><given-names>R</given-names></name><name name-style="western"><surname>Vera</surname><given-names>V</given-names></name></person-group> (<year>1999</year>) <article-title>Estado actual del conocimiento de los moluscos acuáticos en el Perú.</article-title><source>Revista Peruana de Biología</source><volume>6</volume>(<issue>1</issue>): <fpage>005</fpage>–<lpage>047</lpage>. <ext-link xlink:href="10.15381/rpb.v6i1.8298" ext-link-type="doi" xlink:type="simple">https://doi.org/10.15381/rpb.v6i1.8298</ext-link></mixed-citation></ref></ref-list></tp:taxon-treatment>
