# Supplementary material for: ﻿Peruvian nudibranchs (Mollusca, Gastropoda, Heterobranchia): an updated literature review-based list of species
Source: Zookeys. 2023 Aug 23;1176:117–63. doi: 10.3897/zookeys.1176.103167 (PMC10468691; doi:10.3897/zookeys.1176.103167)
Supplement: XML Treatment for Doris fontainii [file zookeys.1176.103167-treatment26.xml]

<!DOCTYPE tp:taxon-treatment
  PUBLIC "-//TaxonX//DTD Taxonomic Treatment Publishing DTD v0 20100105//EN" "tax-treatment-NSO.dtd">
<tp:taxon-treatment xmlns:tp="http://www.plazi.org/taxpub"><tp:treatment-meta><kwd-group><label>Taxon classification</label><kwd>
                  <named-content content-type="kingdom">Animalia</named-content>
                </kwd><kwd>
                  <named-content content-type="order">Nudibranchia</named-content>
                </kwd><kwd>
                  <named-content content-type="family">Dorididae</named-content>
                </kwd></kwd-group><mixed-citation publication-type="journal"><person-group><name><surname>Grández</surname><given-names>Alessandra</given-names></name><name><surname>Ampuero</surname><given-names>André</given-names></name><name><surname>Barahona</surname><given-names>Sergio P.</given-names></name></person-group><article-title>﻿Peruvian nudibranchs (<tp:taxon-name><tp:taxon-name-part taxon-name-part-type="phylum">Mollusca</tp:taxon-name-part></tp:taxon-name>, <tp:taxon-name><tp:taxon-name-part taxon-name-part-type="class">Gastropoda</tp:taxon-name-part></tp:taxon-name>, <tp:taxon-name><tp:taxon-name-part taxon-name-part-type="superorder">Heterobranchia</tp:taxon-name-part></tp:taxon-name>): an updated literature review-based list of species</article-title><source>Zookeys</source><day>23</day><month>08</month><year>2023</year><volume>1176</volume><fpage>117</fpage><lpage>163</lpage><pub-id pub-id-type="doi">10.3897/zookeys.1176.103167</pub-id></mixed-citation></tp:treatment-meta><tp:nomenclature><label>﻿</label><tp:taxon-name>
                <object-id xmlns:xlink="http://www.w3.org/1999/xlink" content-type="arpha" xlink:type="simple">713EB458-7741-55A2-9471-8B7986138C6B</object-id>
                <tp:taxon-name-part taxon-name-part-type="genus" reg="Doris">Doris</tp:taxon-name-part>
                <tp:taxon-name-part taxon-name-part-type="species" reg="fontainii">fontainii</tp:taxon-name-part>
              </tp:taxon-name><tp:taxon-authority>d’Orbigny, 1837</tp:taxon-authority><xref ref-type="fig" rid="F13">Peruvian specimen photographs: Fig. 13</xref></tp:nomenclature><tp:treatment-sec sec-type="habitat" id="SECID0ESZDK"><title>Habitat.</title><p>Benthic.</p><fig id="F13" position="float" orientation="portrait"><object-id xmlns:xlink="http://www.w3.org/1999/xlink" content-type="doi" xlink:type="simple">10.3897/zookeys.1176.103167.figure13</object-id><object-id xmlns:xlink="http://www.w3.org/1999/xlink" content-type="arpha" xlink:type="simple">24A1485E-1619-5B3E-A0EB-C062F5D8004A</object-id><label>Figure 13.</label><caption><p><italic><tp:taxon-name><tp:taxon-name-part taxon-name-part-type="genus" reg="Doris">Doris</tp:taxon-name-part><tp:taxon-name-part taxon-name-part-type="species" reg="fontainii">fontainii</tp:taxon-name-part></tp:taxon-name></italic>, courtesy of Jaime Calvo-Pérez.</p></caption><graphic xmlns:xlink="http://www.w3.org/1999/xlink" xlink:href="zookeys-1176-117_article-103167__-g013.jpg" position="float" orientation="portrait" xlink:type="simple" id="oo_895944.jpg"><uri content-type="original_file" xlink:type="simple">https://binary.pensoft.net/fig/895944</uri></graphic></fig></tp:treatment-sec><tp:treatment-sec sec-type="Depth" id="SECID0EP1DK"><title>Depth.</title><p>8–17 m (<xref ref-type="bibr" rid="B143">Schrödl and Hooker 2014</xref>).</p></tp:treatment-sec><tp:treatment-sec sec-type="type material" id="SECID0EZ1DK"><title>Type material.</title><p>Holotype <named-content xmlns:xlink="http://www.w3.org/1999/xlink" content-type="dwc:institutional_code" xlink:title="The Bavarian State Collection of Zoology" xlink:href="http://grbio.org/institution/bavarian-state-collection-zoology" xlink:type="simple">ZSM</named-content> 19983417. Coliumo Bay, Chile (<named-content xmlns:xlink="http://www.w3.org/1999/xlink" content-type="dwc:verbatimCoordinates" xlink:type="simple"><named-content content-type="geo-json" specific-use="{&#34;type&#34;:&#34;Point&#34;,&#34;coordinates&#34;:[-72.950000,-36.533333]}" id="NCID0EG2DK" xlink:type="simple">36°32'S, 72°57'W</named-content></named-content>).</p></tp:treatment-sec><tp:treatment-sec sec-type="distribution" id="SECID0EL2DK"><title>Distribution.</title><p>Amphi-South American.</p></tp:treatment-sec><tp:treatment-sec sec-type="Sampling/reporting sites" id="SECID0EQ2DK"><title>Sampling/reporting sites.</title><p>In Peru it was reported in Independencia Bay (14°14'S) (<xref ref-type="bibr" rid="B133">Schrödl 1996a</xref><xref ref-type="bibr" rid="B142">Schrödl and Grau 2006</xref>; <xref ref-type="bibr" rid="B128">Rudman 2002a</xref>, <xref ref-type="bibr" rid="B129">2002b</xref>; <xref ref-type="bibr" rid="B163">Uribe et al. 2013</xref>), San Fernando National Reserve (14°58′S) (<xref ref-type="bibr" rid="B7">Ampuero 2010</xref>), and recently in Arequipa (15–17°S) (<xref ref-type="bibr" rid="B172">Valdivia-Chavez et al. 2020</xref>). Other reports (occurrences) for this species in the Peruvian coast are Pucusana, Ilo, Marcona, Pisco, Islay and Camaná, (<xref ref-type="bibr" rid="B79">iNaturalist 2023e</xref>). In Chile it was reported in Arica (18°28'S), Coquimbo (29°57'S), Dichato (36°32'S), Puerto Montt (41°27'S) (<xref ref-type="bibr" rid="B170">Valdés and Muniaín 2002</xref>; <xref ref-type="bibr" rid="B140">Schrödl 2003</xref>), and the Chonos Archipelago (45°08′S) (<xref ref-type="bibr" rid="B142">Schrödl and Grau 2006</xref>). In Argentina, it was collected from 37°50'S to Rada Tilly (45°55'S) (<xref ref-type="bibr" rid="B170">Valdés and Muniaín 2002</xref>).</p></tp:treatment-sec><tp:treatment-sec sec-type="remarks" id="SECID0EG4DK"><title>Remarks.</title><p>Erroneously named as <italic><tp:taxon-name><tp:taxon-name-part taxon-name-part-type="genus" reg="Doris">Doris</tp:taxon-name-part><tp:taxon-name-part taxon-name-part-type="species" reg="fontainei">fontainei</tp:taxon-name-part></tp:taxon-name></italic> in previous articles.</p><p>
                <bold>Superfamily <tp:taxon-name><tp:taxon-name-part taxon-name-part-type="superfamily">Onchidoridoidea</tp:taxon-name-part></tp:taxon-name> Gray, 1827</bold>
              </p><p>
                <bold>Family <tp:taxon-name><tp:taxon-name-part taxon-name-part-type="family">Corambidae</tp:taxon-name-part></tp:taxon-name> Bergh, 1871</bold>
              </p></tp:treatment-sec><ref-list><ref id="B143"><mixed-citation xmlns:xlink="http://www.w3.org/1999/xlink" xlink:type="simple"><person-group><name name-style="western"><surname>Schrödl</surname><given-names>M</given-names></name><name name-style="western"><surname>Hooker</surname><given-names>Y</given-names></name></person-group> (<year>2014</year>) <article-title>Sea slugs of Peru: Peruvian-Chilean faunal elements.</article-title><source>Spixiana</source><volume>37</volume>(<issue>1</issue>): <fpage>45</fpage>–<lpage>59</lpage>.</mixed-citation></ref><ref id="B133"><mixed-citation xmlns:xlink="http://www.w3.org/1999/xlink" xlink:type="simple"><person-group><name name-style="western"><surname>Schrödl</surname><given-names>M</given-names></name></person-group> (<year>1996a</year>) <article-title><tp:taxon-name><tp:taxon-name-part taxon-name-part-type="order">Nudibranchia</tp:taxon-name-part></tp:taxon-name> y <tp:taxon-name><tp:taxon-name-part taxon-name-part-type="order">Sacoglossa</tp:taxon-name-part></tp:taxon-name> de Chile: Morfología externa y distribución. Gayana.</article-title><source>Zoología</source><volume>60</volume>(<issue>1</issue>): <fpage>17</fpage>–<lpage>62</lpage>.</mixed-citation></ref><ref id="B142"><mixed-citation xmlns:xlink="http://www.w3.org/1999/xlink" xlink:type="simple"><person-group><name name-style="western"><surname>Schrödl</surname><given-names>M</given-names></name><name name-style="western"><surname>Grau</surname><given-names>JH</given-names></name></person-group> (<year>2006</year>) <article-title><tp:taxon-name><tp:taxon-name-part taxon-name-part-type="order">Nudibranchia</tp:taxon-name-part></tp:taxon-name> from the remote southern Chilean Guamblin and Ipún islands (Chonos Archipelago, 44–45°S), with re-description of <italic><tp:taxon-name><tp:taxon-name-part taxon-name-part-type="genus">Rostanga</tp:taxon-name-part><tp:taxon-name-part taxon-name-part-type="species">pulchra</tp:taxon-name-part></tp:taxon-name></italic> MacFarland, 1905.</article-title><source>Revista Chilena de Historia Natural</source><volume>79</volume>(<issue>1</issue>): <fpage>3</fpage>–<lpage>12</lpage>. <ext-link xlink:href="10.4067/S0716-078X2006000100001" ext-link-type="doi" xlink:type="simple">https://doi.org/10.4067/S0716-078X2006000100001</ext-link></mixed-citation></ref><ref id="B128"><mixed-citation xmlns:xlink="http://www.w3.org/1999/xlink" xlink:type="simple"><person-group><name name-style="western"><surname>Rudman</surname><given-names>WB</given-names></name></person-group> (<year>2002a</year>) <tp:taxon-name><tp:taxon-name-part taxon-name-part-type="genus">Doris</tp:taxon-name-part><tp:taxon-name-part taxon-name-part-type="species">fontainei</tp:taxon-name-part></tp:taxon-name> d’Orbigny, 1837. Sea Slug Forum. <ext-link xlink:href="http://www.seaslugforum.net/find/dorifont" ext-link-type="uri" xlink:type="simple">http://www.seaslugforum.net/find/dorifont</ext-link></mixed-citation></ref><ref id="B129"><mixed-citation xmlns:xlink="http://www.w3.org/1999/xlink" xlink:type="simple"><person-group><name name-style="western"><surname>Rudman</surname><given-names>WB</given-names></name></person-group> (<year>2002b</year>) Concentration of dorids in Peru by Jorge Luque. Sea Slug Forum. <ext-link xlink:href="http://www.seaslugforum.net/find/8071" ext-link-type="uri" xlink:type="simple">http://www.seaslugforum.net/find/8071</ext-link></mixed-citation></ref><ref id="B163"><mixed-citation xmlns:xlink="http://www.w3.org/1999/xlink" xlink:type="simple"><person-group><name name-style="western"><surname>Uribe</surname><given-names>RA</given-names></name><name name-style="western"><surname>Nakamura</surname><given-names>K</given-names></name><name name-style="western"><surname>Indacochea</surname><given-names>A</given-names></name><name name-style="western"><surname>Pacheco</surname><given-names>AS</given-names></name><name name-style="western"><surname>Hooker</surname><given-names>Y</given-names></name><name name-style="western"><surname>Schrödl</surname><given-names>M</given-names></name></person-group> (<year>2013</year>) <article-title>A review on the diversity and distribution of opisthobranch gastropods from Peru, with the addition of three new records.</article-title><source>Spixiana</source><volume>36</volume>(<issue>1</issue>): <fpage>43</fpage>–<lpage>60</lpage>.</mixed-citation></ref><ref id="B7"><mixed-citation xmlns:xlink="http://www.w3.org/1999/xlink" xlink:type="simple"><person-group><name name-style="western"><surname>Ampuero</surname><given-names>A</given-names></name></person-group> (<year>2010</year>) Nudibranch from Ica, Peru. Sea Slug Forum. <ext-link xlink:href="http://www.seaslugforum.net/find/23633" ext-link-type="uri" xlink:type="simple">http://www.seaslugforum.net/find/23633</ext-link></mixed-citation></ref><ref id="B172"><mixed-citation xmlns:xlink="http://www.w3.org/1999/xlink" xlink:type="simple"><person-group><name name-style="western"><surname>Valdivia-Chavez</surname><given-names>D</given-names></name><name name-style="western"><surname>Santamaría</surname><given-names>J</given-names></name><name name-style="western"><surname>Campos-León</surname><given-names>S</given-names></name><name name-style="western"><surname>Carbajal</surname><given-names>P</given-names></name><name name-style="western"><surname>Barriga</surname><given-names>E</given-names></name><name name-style="western"><surname>Clemente</surname><given-names>S</given-names></name><name name-style="western"><surname>Galecio</surname><given-names>Z</given-names></name><name name-style="western"><surname>Kameya</surname><given-names>A</given-names></name></person-group> (<year>2020</year>) <article-title>Lista taxonómica de invertebrados bentónicos marinos de Arequipa, Perú.</article-title><source>Boletín Instituto del Mar del Perú</source><volume>35</volume>(<issue>2</issue>): <fpage>378</fpage>–<lpage>395</lpage>. <ext-link xlink:href="https://revistas.imarpe.gob.pe/index.php/boletin/article/view/311" ext-link-type="uri" xlink:type="simple">https://revistas.imarpe.gob.pe/index.php/boletin/article/view/311</ext-link></mixed-citation></ref><ref id="B79"><mixed-citation xmlns:xlink="http://www.w3.org/1999/xlink" xlink:type="simple">iNaturalist (<year>2023e</year>) . Large Warted <tp:taxon-name><tp:taxon-name-part taxon-name-part-type="genus">Doris</tp:taxon-name-part></tp:taxon-name> (<tp:taxon-name><tp:taxon-name-part taxon-name-part-type="genus">Doris</tp:taxon-name-part><tp:taxon-name-part taxon-name-part-type="species">fontainii</tp:taxon-name-part></tp:taxon-name>). <ext-link xlink:href="https://www.inaturalist.org/observations?place_id=any&amp;subview=map&amp;taxon_id=543510" ext-link-type="uri" xlink:type="simple">https://www.inaturalist.org/observations?place_id=any&amp;subview=map&amp;taxon_id=543510</ext-link></mixed-citation></ref><ref id="B170"><mixed-citation xmlns:xlink="http://www.w3.org/1999/xlink" xlink:type="simple"><person-group><name name-style="western"><surname>Valdés</surname><given-names>Á</given-names></name><name name-style="western"><surname>Muniaín</surname><given-names>C</given-names></name></person-group> (<year>2002</year>) <article-title>Revision and taxonomic reassessment of Magellanic species assigned to <italic><tp:taxon-name><tp:taxon-name-part taxon-name-part-type="genus">Anisodoris</tp:taxon-name-part></tp:taxon-name></italic> Bergh, 1898 (<tp:taxon-name><tp:taxon-name-part taxon-name-part-type="order">Nudibranchia</tp:taxon-name-part></tp:taxon-name>: <tp:taxon-name><tp:taxon-name-part taxon-name-part-type="suborder">Doridoidea</tp:taxon-name-part></tp:taxon-name>).</article-title><source>The Journal of Molluscan Studies</source><volume>68</volume>(<issue>4</issue>): <fpage>345</fpage>–<lpage>351</lpage>. <ext-link xlink:href="10.1093/mollus/68.4.345" ext-link-type="doi" xlink:type="simple">https://doi.org/10.1093/mollus/68.4.345</ext-link></mixed-citation></ref><ref id="B140"><mixed-citation xmlns:xlink="http://www.w3.org/1999/xlink" xlink:type="simple"><person-group><name name-style="western"><surname>Schrödl</surname><given-names>M</given-names></name></person-group> (<year>2003</year>) <source>Sea Slugs of Southern South America.</source><publisher-name>ConchBooks</publisher-name>, <publisher-loc>Hackenheim</publisher-loc>, <size units="page">165 pp</size>.</mixed-citation></ref></ref-list></tp:taxon-treatment>
