# Supplementary material for: ﻿Peruvian nudibranchs (Mollusca, Gastropoda, Heterobranchia): an updated literature review-based list of species
Source: Zookeys. 2023 Aug 23;1176:117–63. doi: 10.3897/zookeys.1176.103167 (PMC10468691; doi:10.3897/zookeys.1176.103167)
Supplement: XML Treatment for Corambe lucea [file zookeys.1176.103167-treatment27.xml]

<!DOCTYPE tp:taxon-treatment
  PUBLIC "-//TaxonX//DTD Taxonomic Treatment Publishing DTD v0 20100105//EN" "tax-treatment-NSO.dtd">
<tp:taxon-treatment xmlns:tp="http://www.plazi.org/taxpub"><tp:treatment-meta><kwd-group><label>Taxon classification</label><kwd>
                  <named-content content-type="kingdom">Animalia</named-content>
                </kwd><kwd>
                  <named-content content-type="order">Nudibranchia</named-content>
                </kwd><kwd>
                  <named-content content-type="family">Corambidae</named-content>
                </kwd></kwd-group><mixed-citation publication-type="journal"><person-group><name><surname>Grández</surname><given-names>Alessandra</given-names></name><name><surname>Ampuero</surname><given-names>André</given-names></name><name><surname>Barahona</surname><given-names>Sergio P.</given-names></name></person-group><article-title>﻿Peruvian nudibranchs (<tp:taxon-name><tp:taxon-name-part taxon-name-part-type="phylum">Mollusca</tp:taxon-name-part></tp:taxon-name>, <tp:taxon-name><tp:taxon-name-part taxon-name-part-type="class">Gastropoda</tp:taxon-name-part></tp:taxon-name>, <tp:taxon-name><tp:taxon-name-part taxon-name-part-type="superorder">Heterobranchia</tp:taxon-name-part></tp:taxon-name>): an updated literature review-based list of species</article-title><source>Zookeys</source><day>23</day><month>08</month><year>2023</year><volume>1176</volume><fpage>117</fpage><lpage>163</lpage><pub-id pub-id-type="doi">10.3897/zookeys.1176.103167</pub-id></mixed-citation></tp:treatment-meta><tp:nomenclature><label>﻿</label><tp:taxon-name>
                <object-id xmlns:xlink="http://www.w3.org/1999/xlink" content-type="arpha" xlink:type="simple">2513C965-0E45-545D-B875-2FAFCA88644A</object-id>
                <tp:taxon-name-part taxon-name-part-type="genus" reg="Corambe">Corambe</tp:taxon-name-part>
                <tp:taxon-name-part taxon-name-part-type="species" reg="lucea">lucea</tp:taxon-name-part>
              </tp:taxon-name><tp:taxon-authority>Er. Marcus, 1959</tp:taxon-authority><xref ref-type="bibr" rid="B143">Peruvian specimen photograph: Schrödl and Hooker (2014)</xref></tp:nomenclature><tp:treatment-sec sec-type="habitat" id="SECID0EU6DK"><title>Habitat.</title><p>Benthic.</p></tp:treatment-sec><tp:treatment-sec sec-type="type material" id="SECID0EZ6DK"><title>Type material.</title><p>Neotype <named-content xmlns:xlink="http://www.w3.org/1999/xlink" content-type="dwc:institutional_code" xlink:title="The Bavarian State Collection of Zoology" xlink:href="http://grbio.org/institution/bavarian-state-collection-zoology" xlink:type="simple">ZSM</named-content> 1912—Caleta Buena (Chile, <named-content xmlns:xlink="http://www.w3.org/1999/xlink" content-type="dwc:verbatimCoordinates" xlink:type="simple"><named-content content-type="geo-json" specific-use="{&#34;type&#34;:&#34;Point&#34;,&#34;coordinates&#34;:[-70.250000,-22.416667]}" id="NCID0EGAEK" xlink:type="simple">22°25'S, 70°15'W</named-content></named-content>).</p></tp:treatment-sec><tp:treatment-sec sec-type="Depth" id="SECID0ELAEK"><title>Depth.</title><p>0–27 m (<xref ref-type="bibr" rid="B143">Schrödl and Hooker 2014</xref>)</p></tp:treatment-sec><tp:treatment-sec sec-type="distribution" id="SECID0EVAEK"><title>Distribution.</title><p>From Bayóvar (Sechura Bay, Peru, 05°49'S) (<xref ref-type="bibr" rid="B143">Schrödl and Hooker 2014</xref>) to Gulf of Corcovado (Chile, 42°46'50"S) (<xref ref-type="bibr" rid="B133">Schrödl 1996a</xref>).</p></tp:treatment-sec><tp:treatment-sec sec-type="Sampling/reporting sites" id="SECID0EDBEK"><title>Sampling/reporting sites.</title><p>In Peru, it was reported in Bayóvar (Sechura Bay, 05°49'S), Callao (pier of IMARPE, 12°03'59"S), Ballestas Islands (Paracas, 13°43'54"S) and San Juan de Marcona (Ica, 15°21′S) (<xref ref-type="bibr" rid="B143">Schrödl and Hooker 2014</xref>). In Chile, it was reported in Caleta Buena (22°25'S), Coliumo Bay (36°32'S) (<xref ref-type="bibr" rid="B135">Schrödl 1997</xref>), Faro Punta Corona (Chiloé, 41°50'S) (Marcus, 1959), Ancud Bay (41°52'S) (<xref ref-type="bibr" rid="B133">Schrödl 1996a</xref>), Comau Fjord (42°22'S) (<xref ref-type="bibr" rid="B146">Schrödl et al. 2005</xref>) and Gulf of Corcovado (42°46'S) (<xref ref-type="bibr" rid="B133">Schrödl 1996a</xref>).</p></tp:treatment-sec><tp:treatment-sec sec-type="remarks" id="SECID0E4BEK"><title>Remarks.</title><p>It was first described as <italic><tp:taxon-name><tp:taxon-name-part taxon-name-part-type="genus" reg="Neocorambe">Neocorambe</tp:taxon-name-part><tp:taxon-name-part taxon-name-part-type="species" reg="lucea">lucea</tp:taxon-name-part></tp:taxon-name></italic> (<xref ref-type="bibr" rid="B133">Schrödl 1996a</xref>). A morphological analysis confirmed its status as a valid species (<xref ref-type="bibr" rid="B145">Schrödl and Wägele 2001</xref>).</p></tp:treatment-sec><ref-list><ref id="B143"><mixed-citation xmlns:xlink="http://www.w3.org/1999/xlink" xlink:type="simple"><person-group><name name-style="western"><surname>Schrödl</surname><given-names>M</given-names></name><name name-style="western"><surname>Hooker</surname><given-names>Y</given-names></name></person-group> (<year>2014</year>) <article-title>Sea slugs of Peru: Peruvian-Chilean faunal elements.</article-title><source>Spixiana</source><volume>37</volume>(<issue>1</issue>): <fpage>45</fpage>–<lpage>59</lpage>.</mixed-citation></ref><ref id="B133"><mixed-citation xmlns:xlink="http://www.w3.org/1999/xlink" xlink:type="simple"><person-group><name name-style="western"><surname>Schrödl</surname><given-names>M</given-names></name></person-group> (<year>1996a</year>) <article-title><tp:taxon-name><tp:taxon-name-part taxon-name-part-type="order">Nudibranchia</tp:taxon-name-part></tp:taxon-name> y <tp:taxon-name><tp:taxon-name-part taxon-name-part-type="order">Sacoglossa</tp:taxon-name-part></tp:taxon-name> de Chile: Morfología externa y distribución. Gayana.</article-title><source>Zoología</source><volume>60</volume>(<issue>1</issue>): <fpage>17</fpage>–<lpage>62</lpage>.</mixed-citation></ref><ref id="B135"><mixed-citation xmlns:xlink="http://www.w3.org/1999/xlink" xlink:type="simple"><person-group><name name-style="western"><surname>Schrödl</surname><given-names>M</given-names></name></person-group> (<year>1997</year>) <article-title>Range extensions of Magellanic Nudibranchs (<tp:taxon-name><tp:taxon-name-part taxon-name-part-type="subclass">Opisthobranchia</tp:taxon-name-part></tp:taxon-name>) into the Peruvian faunal province.</article-title><source>The Veliger</source><volume>40</volume>(<issue>1</issue>): <fpage>38</fpage>–<lpage>42</lpage>.</mixed-citation></ref><ref id="B146"><mixed-citation xmlns:xlink="http://www.w3.org/1999/xlink" xlink:type="simple"><person-group><name name-style="western"><surname>Schrödl</surname><given-names>M</given-names></name><name name-style="western"><surname>Alarcón</surname><given-names>MA</given-names></name><name name-style="western"><surname>Bedriñana</surname><given-names>LR</given-names></name><name name-style="western"><surname>Bravo</surname><given-names>FJ</given-names></name><name name-style="western"><surname>Bustamante</surname><given-names>CM</given-names></name><name name-style="western"><surname>Carvalho</surname><given-names>R</given-names></name><name name-style="western"><surname>Försterra</surname><given-names>G</given-names></name><name name-style="western"><surname>Gallardo</surname><given-names>C</given-names></name><name name-style="western"><surname>Häussermann</surname><given-names>V</given-names></name><name name-style="western"><surname>Salmen</surname><given-names>A</given-names></name></person-group> (<year>2005</year>) <article-title>Nudipleura (<tp:taxon-name><tp:taxon-name-part taxon-name-part-type="class">Gastropoda</tp:taxon-name-part></tp:taxon-name>: <tp:taxon-name><tp:taxon-name-part taxon-name-part-type="subclass">Opisthobranchia</tp:taxon-name-part></tp:taxon-name>) from the southern Chilean Comau Fjord, with redescription of <italic><tp:taxon-name><tp:taxon-name-part taxon-name-part-type="genus">Polycera</tp:taxon-name-part><tp:taxon-name-part taxon-name-part-type="species">priva</tp:taxon-name-part></tp:taxon-name></italic> Marcus, 1959.</article-title><source>Vita Malacologica</source><volume>3</volume>: <fpage>23</fpage>–<lpage>33</lpage>.</mixed-citation></ref><ref id="B145"><mixed-citation xmlns:xlink="http://www.w3.org/1999/xlink" xlink:type="simple"><person-group><name name-style="western"><surname>Schrödl</surname><given-names>M</given-names></name><name name-style="western"><surname>Wägele</surname><given-names>M</given-names></name></person-group> (<year>2001</year>) <article-title>Anatomy and histology of <italic><tp:taxon-name><tp:taxon-name-part taxon-name-part-type="genus">Corambe</tp:taxon-name-part><tp:taxon-name-part taxon-name-part-type="species">lucea</tp:taxon-name-part></tp:taxon-name></italic> Marcus, 1959 (<tp:taxon-name><tp:taxon-name-part taxon-name-part-type="class">Gastropoda</tp:taxon-name-part></tp:taxon-name>, <tp:taxon-name><tp:taxon-name-part taxon-name-part-type="order">Nudibranchia</tp:taxon-name-part></tp:taxon-name>, <tp:taxon-name><tp:taxon-name-part taxon-name-part-type="suborder">Doridoidea</tp:taxon-name-part></tp:taxon-name>), with a discussion of the systematic position of <tp:taxon-name><tp:taxon-name-part taxon-name-part-type="family">Corambidae</tp:taxon-name-part></tp:taxon-name>.</article-title><source>Organisms, Diversity &amp; Evolution</source><volume>1</volume>(<issue>1</issue>): <fpage>3</fpage>–<lpage>16</lpage>. <ext-link xlink:href="10.1078/1439-6092-00002" ext-link-type="doi" xlink:type="simple">https://doi.org/10.1078/1439-6092-00002</ext-link></mixed-citation></ref></ref-list></tp:taxon-treatment>
