# Supplementary material for: ﻿Peruvian nudibranchs (Mollusca, Gastropoda, Heterobranchia): an updated literature review-based list of species
Source: Zookeys. 2023 Aug 23;1176:117–63. doi: 10.3897/zookeys.1176.103167 (PMC10468691; doi:10.3897/zookeys.1176.103167)
Supplement: XML Treatment for Corambe mancorensis [file zookeys.1176.103167-treatment28.xml]

<!DOCTYPE tp:taxon-treatment
  PUBLIC "-//TaxonX//DTD Taxonomic Treatment Publishing DTD v0 20100105//EN" "tax-treatment-NSO.dtd">
<tp:taxon-treatment xmlns:tp="http://www.plazi.org/taxpub"><tp:treatment-meta><kwd-group><label>Taxon classification</label><kwd>
                  <named-content content-type="kingdom">Animalia</named-content>
                </kwd><kwd>
                  <named-content content-type="order">Nudibranchia</named-content>
                </kwd><kwd>
                  <named-content content-type="family">Corambidae</named-content>
                </kwd></kwd-group><mixed-citation publication-type="journal"><person-group><name><surname>Grández</surname><given-names>Alessandra</given-names></name><name><surname>Ampuero</surname><given-names>André</given-names></name><name><surname>Barahona</surname><given-names>Sergio P.</given-names></name></person-group><article-title>﻿Peruvian nudibranchs (<tp:taxon-name><tp:taxon-name-part taxon-name-part-type="phylum">Mollusca</tp:taxon-name-part></tp:taxon-name>, <tp:taxon-name><tp:taxon-name-part taxon-name-part-type="class">Gastropoda</tp:taxon-name-part></tp:taxon-name>, <tp:taxon-name><tp:taxon-name-part taxon-name-part-type="superorder">Heterobranchia</tp:taxon-name-part></tp:taxon-name>): an updated literature review-based list of species</article-title><source>Zookeys</source><day>23</day><month>08</month><year>2023</year><volume>1176</volume><fpage>117</fpage><lpage>163</lpage><pub-id pub-id-type="doi">10.3897/zookeys.1176.103167</pub-id></mixed-citation></tp:treatment-meta><tp:nomenclature><label>﻿</label><tp:taxon-name>
                <object-id xmlns:xlink="http://www.w3.org/1999/xlink" content-type="arpha" xlink:type="simple">F6BDE046-C0B9-52BC-ADDC-3E94950A56E8</object-id>
                <tp:taxon-name-part taxon-name-part-type="genus" reg="Corambe">Corambe</tp:taxon-name-part>
                <tp:taxon-name-part taxon-name-part-type="species" reg="mancorensis">mancorensis</tp:taxon-name-part>
              </tp:taxon-name><tp:taxon-authority>Martynov, Brenzinger, Hooker &amp; Schrödl, 2011</tp:taxon-authority><xref ref-type="bibr" rid="B96">Peruvian specimen photograph: Martynov et al. (2011)</xref></tp:nomenclature><tp:treatment-sec sec-type="habitat" id="SECID0E6DEK"><title>Habitat.</title><p>Benthic.</p></tp:treatment-sec><tp:treatment-sec sec-type="Depth" id="SECID0EEEEK"><title>Depth.</title><p>0–3 m (<xref ref-type="bibr" rid="B96">Martynov et al. 2011</xref>).</p></tp:treatment-sec><tp:treatment-sec sec-type="type material" id="SECID0EOEEK"><title>Type material.</title><p><named-content xmlns:xlink="http://www.w3.org/1999/xlink" content-type="dwc:institutional_code" xlink:title="The Bavarian State Collection of Zoology" xlink:href="http://grbio.org/institution/bavarian-state-collection-zoology" xlink:type="simple">ZSM</named-content> 20080543—Mancora (<named-content xmlns:xlink="http://www.w3.org/1999/xlink" content-type="dwc:verbatimCoordinates" xlink:type="simple"><named-content content-type="geo-json" specific-use="{&#34;type&#34;:&#34;Point&#34;,&#34;coordinates&#34;:[-81.067222,-4.110000]}" id="NCID0E2EEK" xlink:type="simple">04°06'36"S, 81°04'02"W</named-content></named-content>), Piura, Peru.</p></tp:treatment-sec><tp:treatment-sec sec-type="distribution" id="SECID0EAFEK"><title>Distribution.</title><p>Species only reported off the coast of Mancora (Piura, Peru) (<xref ref-type="bibr" rid="B96">Martynov et al. 2011</xref>).</p></tp:treatment-sec><tp:treatment-sec sec-type="remarks" id="SECID0EKFEK"><title>Remarks.</title><p>Endemic species of northern coast of Peru.</p><p>
                <bold>Family <tp:taxon-name><tp:taxon-name-part taxon-name-part-type="family">Goniodorididae</tp:taxon-name-part></tp:taxon-name> H. Adams &amp; A. Adams, 1854</bold>
              </p></tp:treatment-sec><ref-list><ref id="B96"><mixed-citation xmlns:xlink="http://www.w3.org/1999/xlink" xlink:type="simple"><person-group><name name-style="western"><surname>Martynov</surname><given-names>A</given-names></name><name name-style="western"><surname>Brenzinger</surname><given-names>B</given-names></name><name name-style="western"><surname>Hooker</surname><given-names>Y</given-names></name><name name-style="western"><surname>Schrödl</surname><given-names>M</given-names></name></person-group> (<year>2011</year>) <article-title>3D-anatomy of a new tropical Peruvian nudibranch gastropod species, <italic><tp:taxon-name><tp:taxon-name-part taxon-name-part-type="genus">Corambe</tp:taxon-name-part><tp:taxon-name-part taxon-name-part-type="species">mancorensis</tp:taxon-name-part></tp:taxon-name></italic>, and novel hypotheses on dorid gill ontogeny and evolution.</article-title><source>The Journal of Molluscan Studies</source><volume>77</volume>(<issue>2</issue>): <fpage>129</fpage>–<lpage>141</lpage>. <ext-link xlink:href="10.1093/mollus/eyq047" ext-link-type="doi" xlink:type="simple">https://doi.org/10.1093/mollus/eyq047</ext-link></mixed-citation></ref></ref-list></tp:taxon-treatment>
