# Supplementary material for: ﻿Peruvian nudibranchs (Mollusca, Gastropoda, Heterobranchia): an updated literature review-based list of species
Source: Zookeys. 2023 Aug 23;1176:117–63. doi: 10.3897/zookeys.1176.103167 (PMC10468691; doi:10.3897/zookeys.1176.103167)
Supplement: XML Treatment for Doriopsilla janaina [file zookeys.1176.103167-treatment30.xml]

<!DOCTYPE tp:taxon-treatment
  PUBLIC "-//TaxonX//DTD Taxonomic Treatment Publishing DTD v0 20100105//EN" "tax-treatment-NSO.dtd">
<tp:taxon-treatment xmlns:tp="http://www.plazi.org/taxpub"><tp:treatment-meta><kwd-group><label>Taxon classification</label><kwd>
                  <named-content content-type="kingdom">Animalia</named-content>
                </kwd><kwd>
                  <named-content content-type="order">Nudibranchia</named-content>
                </kwd><kwd>
                  <named-content content-type="family">Dendrodorididae</named-content>
                </kwd></kwd-group><mixed-citation publication-type="journal"><person-group><name><surname>Grández</surname><given-names>Alessandra</given-names></name><name><surname>Ampuero</surname><given-names>André</given-names></name><name><surname>Barahona</surname><given-names>Sergio P.</given-names></name></person-group><article-title>﻿Peruvian nudibranchs (<tp:taxon-name><tp:taxon-name-part taxon-name-part-type="phylum">Mollusca</tp:taxon-name-part></tp:taxon-name>, <tp:taxon-name><tp:taxon-name-part taxon-name-part-type="class">Gastropoda</tp:taxon-name-part></tp:taxon-name>, <tp:taxon-name><tp:taxon-name-part taxon-name-part-type="superorder">Heterobranchia</tp:taxon-name-part></tp:taxon-name>): an updated literature review-based list of species</article-title><source>Zookeys</source><day>23</day><month>08</month><year>2023</year><volume>1176</volume><fpage>117</fpage><lpage>163</lpage><pub-id pub-id-type="doi">10.3897/zookeys.1176.103167</pub-id></mixed-citation></tp:treatment-meta><tp:nomenclature><label>﻿</label><tp:taxon-name>
                <object-id xmlns:xlink="http://www.w3.org/1999/xlink" content-type="arpha" xlink:type="simple">D505ADCA-5ABF-55CB-9CE9-8EDAFB89BDDE</object-id>
                <tp:taxon-name-part taxon-name-part-type="genus" reg="Doriopsilla">Doriopsilla</tp:taxon-name-part>
                <tp:taxon-name-part taxon-name-part-type="species" reg="janaina">janaina</tp:taxon-name-part>
              </tp:taxon-name><tp:taxon-authority>Er. Marcus &amp; Ev. Marcus, 1967</tp:taxon-authority><xref ref-type="bibr" rid="B103">Peruvian specimen photograph: Nakamura (2007)</xref></tp:nomenclature><tp:treatment-sec sec-type="habitat" id="SECID0EEMEK"><title>Habitat.</title><p>Benthic.</p></tp:treatment-sec><tp:treatment-sec sec-type="Depth" id="SECID0EJMEK"><title>Depth.</title><p>0–3 m (<xref ref-type="bibr" rid="B102">Nakamura 2006</xref>).</p></tp:treatment-sec><tp:treatment-sec sec-type="type material" id="SECID0ETMEK"><title>Type material.</title><p>Holotype <named-content xmlns:xlink="http://www.w3.org/1999/xlink" content-type="dwc:institutional_code" xlink:title="Smithsonian National Museum of Natural History" xlink:href="http://grbio.org/institution/smithsonian-institution-national-museum-natural-history-0" xlink:type="simple">USNM</named-content> 576269—Panama Canal (<named-content xmlns:xlink="http://www.w3.org/1999/xlink" content-type="dwc:verbatimCoordinates" xlink:type="simple"><named-content content-type="geo-json" specific-use="{&#34;type&#34;:&#34;Point&#34;,&#34;coordinates&#34;:[-79.683333,9.083333]}" id="NCID0EANEK" xlink:type="simple">09°05′N, 79°41′W</named-content></named-content>), Panama.</p></tp:treatment-sec><tp:treatment-sec sec-type="distribution" id="SECID0EFNEK"><title>Distribution.</title><p>From the Gulf of California (28°N) to Cancas (Peru, 03°56'S).</p></tp:treatment-sec><tp:treatment-sec sec-type="Sampling/reporting sites" id="SECID0EKNEK"><title>Sampling/reporting sites.</title><p>In Peru, it was reported in Cancas (Tumbes, 03°56'S) (Nakamura, 2006). It was also reported in Mexico (Punta Lobos, Sonora), Panama (08°N), and Ecuador (Galapagos Islands, 00°S) (<xref ref-type="bibr" rid="B60">Gosliner 1991</xref>).</p><p>
                <bold>Superfamily <tp:taxon-name><tp:taxon-name-part taxon-name-part-type="superfamily">Polyceroidea</tp:taxon-name-part></tp:taxon-name> Alder &amp; Hancock, 1845</bold>
              </p><p>
                <bold>Family <tp:taxon-name><tp:taxon-name-part taxon-name-part-type="family">Polyceridae</tp:taxon-name-part></tp:taxon-name> Alder &amp; Hancock, 1845</bold>
              </p></tp:treatment-sec><ref-list><ref id="B103"><mixed-citation xmlns:xlink="http://www.w3.org/1999/xlink" xlink:type="simple"><person-group><name name-style="western"><surname>Nakamura</surname><given-names>K</given-names></name></person-group> (<year>2007</year>) <article-title>Especies bentónicas de <tp:taxon-name><tp:taxon-name-part taxon-name-part-type="subclass">Opisthobranchia</tp:taxon-name-part></tp:taxon-name> (<tp:taxon-name><tp:taxon-name-part taxon-name-part-type="phylum">Mollusca</tp:taxon-name-part></tp:taxon-name>: <tp:taxon-name><tp:taxon-name-part taxon-name-part-type="class">Gastropoda</tp:taxon-name-part></tp:taxon-name>) presentes en el litoral del norte peruano.</article-title><source>Revista Peruana de Biología</source><volume>13</volume>(<issue>3</issue>): <fpage>255</fpage>–<lpage>257</lpage>. <ext-link xlink:href="10.15381/rpb.v13i3.2352" ext-link-type="doi" xlink:type="simple">https://doi.org/10.15381/rpb.v13i3.2352</ext-link></mixed-citation></ref><ref id="B102"><mixed-citation xmlns:xlink="http://www.w3.org/1999/xlink" xlink:type="simple"><person-group><name name-style="western"><surname>Nakamura</surname><given-names>K</given-names></name></person-group> (<year>2006</year>) <article-title>New records of opisthobranch mollusks from the Guayaquil marine ecoregion: Northern Peru.</article-title><source>The Festivus</source><volume>38</volume>(<issue>7</issue>): <fpage>75</fpage>–<lpage>83</lpage>. <ext-link xlink:href="https://www.biodiversitylibrary.org/page/50520051#page/231/mode/1up" ext-link-type="uri" xlink:type="simple">https://www.biodiversitylibrary.org/page/50520051#page/231/mode/1up</ext-link></mixed-citation></ref><ref id="B60"><mixed-citation xmlns:xlink="http://www.w3.org/1999/xlink" xlink:type="simple"><person-group><name name-style="western"><surname>Gosliner</surname><given-names>TM</given-names></name></person-group> (<year>1991</year>) <article-title>The opisthobranch gastropod fauna of the Galápagos Islands.</article-title> In: <person-group><name name-style="western"><surname>James</surname><given-names>MJ</given-names></name></person-group> (<role>Ed.</role>) <issue-title>Galápagos marine invertebrates: Taxonomy, biogeography, and evolution in Darwin’s islands.</issue-title><source>Plenum Press, New York, and London</source>, <fpage>281</fpage>–<lpage>305</lpage>. <ext-link xlink:href="10.1007/978-1-4899-0646-5_14" ext-link-type="doi" xlink:type="simple">https://doi.org/10.1007/978-1-4899-0646-5_14</ext-link></mixed-citation></ref></ref-list></tp:taxon-treatment>
