# Supplementary material for: ﻿Peruvian nudibranchs (Mollusca, Gastropoda, Heterobranchia): an updated literature review-based list of species
Source: Zookeys. 2023 Aug 23;1176:117–63. doi: 10.3897/zookeys.1176.103167 (PMC10468691; doi:10.3897/zookeys.1176.103167)
Supplement: XML Treatment for Polycera priva [file zookeys.1176.103167-treatment31.xml]

<!DOCTYPE tp:taxon-treatment
  PUBLIC "-//TaxonX//DTD Taxonomic Treatment Publishing DTD v0 20100105//EN" "tax-treatment-NSO.dtd">
<tp:taxon-treatment xmlns:tp="http://www.plazi.org/taxpub"><tp:treatment-meta><kwd-group><label>Taxon classification</label><kwd>
                  <named-content content-type="kingdom">Animalia</named-content>
                </kwd><kwd>
                  <named-content content-type="order">Nudibranchia</named-content>
                </kwd><kwd>
                  <named-content content-type="family">Polyceridae</named-content>
                </kwd></kwd-group><mixed-citation publication-type="journal"><person-group><name><surname>Grández</surname><given-names>Alessandra</given-names></name><name><surname>Ampuero</surname><given-names>André</given-names></name><name><surname>Barahona</surname><given-names>Sergio P.</given-names></name></person-group><article-title>﻿Peruvian nudibranchs (<tp:taxon-name><tp:taxon-name-part taxon-name-part-type="phylum">Mollusca</tp:taxon-name-part></tp:taxon-name>, <tp:taxon-name><tp:taxon-name-part taxon-name-part-type="class">Gastropoda</tp:taxon-name-part></tp:taxon-name>, <tp:taxon-name><tp:taxon-name-part taxon-name-part-type="superorder">Heterobranchia</tp:taxon-name-part></tp:taxon-name>): an updated literature review-based list of species</article-title><source>Zookeys</source><day>23</day><month>08</month><year>2023</year><volume>1176</volume><fpage>117</fpage><lpage>163</lpage><pub-id pub-id-type="doi">10.3897/zookeys.1176.103167</pub-id></mixed-citation></tp:treatment-meta><tp:nomenclature><label>﻿</label><tp:taxon-name>
                <object-id xmlns:xlink="http://www.w3.org/1999/xlink" content-type="arpha" xlink:type="simple">6DC5DEFC-722A-55B3-8A85-2F0D3755670F</object-id>
                <tp:taxon-name-part taxon-name-part-type="genus" reg="Polycera">Polycera</tp:taxon-name-part>
                <tp:taxon-name-part taxon-name-part-type="species" reg="priva">priva</tp:taxon-name-part>
              </tp:taxon-name><tp:taxon-authority>Er. Marcus, 1959</tp:taxon-authority><xref ref-type="bibr" rid="B143">Peruvian specimen photographs: Schrödl and Hooker (2014)</xref></tp:nomenclature><tp:treatment-sec sec-type="habitat" id="SECID0ERPEK"><title>Habitat.</title><p>Benthic.</p></tp:treatment-sec><tp:treatment-sec sec-type="Depth" id="SECID0EWPEK"><title>Depth.</title><p>10 m (<xref ref-type="bibr" rid="B133">Schrödl 1996a</xref>).</p></tp:treatment-sec><tp:treatment-sec sec-type="type material" id="SECID0EAQEK"><title>Type material.</title><p>Holotype <named-content xmlns:xlink="http://www.w3.org/1999/xlink" content-type="dwc:institutional_code" xlink:title="The Bavarian State Collection of Zoology" xlink:href="http://grbio.org/institution/bavarian-state-collection-zoology" xlink:type="simple">ZSM</named-content> Moll. 20041005—Punta Llonco, Comau Fjord (<named-content xmlns:xlink="http://www.w3.org/1999/xlink" content-type="dwc:verbatimCoordinates" xlink:type="simple"><named-content content-type="geo-json" specific-use="{&#34;type&#34;:&#34;Point&#34;,&#34;coordinates&#34;:[-72.455000,-42.369444]}" id="NCID0ENQEK" xlink:type="simple">42°22′10″S, 072°27′18″W</named-content></named-content>), Chile.</p></tp:treatment-sec><tp:treatment-sec sec-type="distribution" id="SECID0ESQEK"><title>Distribution.</title><p>From Paracas (Ica, Peru, 13°43'S) (<xref ref-type="bibr" rid="B143">Schrödl and Hooker 2014</xref>) to Chilean Patagonia (54°S) (<xref ref-type="bibr" rid="B141">Schrödl 2009</xref>; <xref ref-type="bibr" rid="B146">Schrödl et al. 2005</xref>).</p></tp:treatment-sec><tp:treatment-sec sec-type="Sampling/reporting sites" id="SECID0EEREK"><title>Sampling/reporting sites.</title><p>In Peru, it was reported in Ballestas Islands (Lima, 13°43'S) (<xref ref-type="bibr" rid="B143">Schrödl and Hooker 2014</xref>). In Chile, it was reported in Gulf of Ancud (42°06′S) (<xref ref-type="bibr" rid="B94">Marcus 1959</xref>) and Comau Fjord (42°22′S) (<xref ref-type="bibr" rid="B146">Schrödl et al. 2005</xref>).</p></tp:treatment-sec><tp:treatment-sec sec-type="remarks" id="SECID0EWREK"><title>Remarks.</title><p>Peruvian presence of this species was surprising for the discoverers (<xref ref-type="bibr" rid="B143">Schrödl and Hooker 2014</xref>) since it was considered a Magellanic species, being very abundant in the fjords of southern Chile (41–44°S) (<xref ref-type="bibr" rid="B133">Schrödl 1996a</xref>, <xref ref-type="bibr" rid="B137">1999b</xref>, <xref ref-type="bibr" rid="B140">2003</xref>, <xref ref-type="bibr" rid="B141">2009</xref>).</p></tp:treatment-sec><ref-list><ref id="B143"><mixed-citation xmlns:xlink="http://www.w3.org/1999/xlink" xlink:type="simple"><person-group><name name-style="western"><surname>Schrödl</surname><given-names>M</given-names></name><name name-style="western"><surname>Hooker</surname><given-names>Y</given-names></name></person-group> (<year>2014</year>) <article-title>Sea slugs of Peru: Peruvian-Chilean faunal elements.</article-title><source>Spixiana</source><volume>37</volume>(<issue>1</issue>): <fpage>45</fpage>–<lpage>59</lpage>.</mixed-citation></ref><ref id="B133"><mixed-citation xmlns:xlink="http://www.w3.org/1999/xlink" xlink:type="simple"><person-group><name name-style="western"><surname>Schrödl</surname><given-names>M</given-names></name></person-group> (<year>1996a</year>) <article-title><tp:taxon-name><tp:taxon-name-part taxon-name-part-type="order">Nudibranchia</tp:taxon-name-part></tp:taxon-name> y <tp:taxon-name><tp:taxon-name-part taxon-name-part-type="order">Sacoglossa</tp:taxon-name-part></tp:taxon-name> de Chile: Morfología externa y distribución. Gayana.</article-title><source>Zoología</source><volume>60</volume>(<issue>1</issue>): <fpage>17</fpage>–<lpage>62</lpage>.</mixed-citation></ref><ref id="B141"><mixed-citation xmlns:xlink="http://www.w3.org/1999/xlink" xlink:type="simple"><person-group><name name-style="western"><surname>Schrödl</surname><given-names>M</given-names></name></person-group> (<year>2009</year>) <article-title><tp:taxon-name><tp:taxon-name-part taxon-name-part-type="subclass">Opisthobranchia</tp:taxon-name-part></tp:taxon-name> – Babosas de Mar.</article-title> In: <person-group><name name-style="western"><surname>G</surname><given-names>Försterra</given-names></name></person-group> (<role>Eds</role>) <issue-title>Fauna Marina Bentónica de la Patagonia Chilena.</issue-title><source>Nature in Focus, Chile</source>, <fpage>505</fpage>–<lpage>542</lpage>.</mixed-citation></ref><ref id="B146"><mixed-citation xmlns:xlink="http://www.w3.org/1999/xlink" xlink:type="simple"><person-group><name name-style="western"><surname>Schrödl</surname><given-names>M</given-names></name><name name-style="western"><surname>Alarcón</surname><given-names>MA</given-names></name><name name-style="western"><surname>Bedriñana</surname><given-names>LR</given-names></name><name name-style="western"><surname>Bravo</surname><given-names>FJ</given-names></name><name name-style="western"><surname>Bustamante</surname><given-names>CM</given-names></name><name name-style="western"><surname>Carvalho</surname><given-names>R</given-names></name><name name-style="western"><surname>Försterra</surname><given-names>G</given-names></name><name name-style="western"><surname>Gallardo</surname><given-names>C</given-names></name><name name-style="western"><surname>Häussermann</surname><given-names>V</given-names></name><name name-style="western"><surname>Salmen</surname><given-names>A</given-names></name></person-group> (<year>2005</year>) <article-title>Nudipleura (<tp:taxon-name><tp:taxon-name-part taxon-name-part-type="class">Gastropoda</tp:taxon-name-part></tp:taxon-name>: <tp:taxon-name><tp:taxon-name-part taxon-name-part-type="subclass">Opisthobranchia</tp:taxon-name-part></tp:taxon-name>) from the southern Chilean Comau Fjord, with redescription of <italic><tp:taxon-name><tp:taxon-name-part taxon-name-part-type="genus">Polycera</tp:taxon-name-part><tp:taxon-name-part taxon-name-part-type="species">priva</tp:taxon-name-part></tp:taxon-name></italic> Marcus, 1959.</article-title><source>Vita Malacologica</source><volume>3</volume>: <fpage>23</fpage>–<lpage>33</lpage>.</mixed-citation></ref><ref id="B94"><mixed-citation xmlns:xlink="http://www.w3.org/1999/xlink" xlink:type="simple"><person-group><name name-style="western"><surname>Marcus</surname><given-names>E</given-names></name></person-group> (<year>1959</year>) <tp:taxon-name><tp:taxon-name-part taxon-name-part-type="superfamily">Lamellariacea</tp:taxon-name-part></tp:taxon-name> und <tp:taxon-name><tp:taxon-name-part taxon-name-part-type="subclass">Opisthobranchia</tp:taxon-name-part></tp:taxon-name>. Reports from the Lund University Chile expedition 1948–1949, No. 36. Vol. 55(9): 1–133. Lunds Universitets Arsskrift (Ny Foljd).</mixed-citation></ref><ref id="B137"><mixed-citation xmlns:xlink="http://www.w3.org/1999/xlink" xlink:type="simple"><person-group><name name-style="western"><surname>Schrödl</surname><given-names>M</given-names></name></person-group> (<year>1999b</year>) Zoogeographic relationships of Magellan <tp:taxon-name><tp:taxon-name-part taxon-name-part-type="order">Nudibranchia</tp:taxon-name-part></tp:taxon-name> (<tp:taxon-name><tp:taxon-name-part taxon-name-part-type="phylum">Mollusca</tp:taxon-name-part></tp:taxon-name>: <tp:taxon-name><tp:taxon-name-part taxon-name-part-type="subclass">Opisthobranchia</tp:taxon-name-part></tp:taxon-name>) with particular reference to species from adjacent regions. Scientia Marina 63(S1): 409–416. <ext-link xlink:href="10.3989/scimar.1999.63s1409" ext-link-type="doi" xlink:type="simple">https://doi.org/10.3989/scimar.1999.63s1409</ext-link></mixed-citation></ref><ref id="B140"><mixed-citation xmlns:xlink="http://www.w3.org/1999/xlink" xlink:type="simple"><person-group><name name-style="western"><surname>Schrödl</surname><given-names>M</given-names></name></person-group> (<year>2003</year>) <source>Sea Slugs of Southern South America.</source><publisher-name>ConchBooks</publisher-name>, <publisher-loc>Hackenheim</publisher-loc>, <size units="page">165 pp</size>.</mixed-citation></ref></ref-list></tp:taxon-treatment>
