# Supplementary material for: ﻿Peruvian nudibranchs (Mollusca, Gastropoda, Heterobranchia): an updated literature review-based list of species
Source: Zookeys. 2023 Aug 23;1176:117–63. doi: 10.3897/zookeys.1176.103167 (PMC10468691; doi:10.3897/zookeys.1176.103167)
Supplement: XML Treatment for Glaucus [file zookeys.1176.103167-treatment33.xml]

<!DOCTYPE tp:taxon-treatment
  PUBLIC "-//TaxonX//DTD Taxonomic Treatment Publishing DTD v0 20100105//EN" "tax-treatment-NSO.dtd">
<tp:taxon-treatment xmlns:tp="http://www.plazi.org/taxpub"><tp:treatment-meta><kwd-group><label>Taxon classification</label><kwd>
                <named-content content-type="kingdom">Animalia</named-content>
              </kwd><kwd>
                <named-content content-type="order">Nudibranchia</named-content>
              </kwd><kwd>
                <named-content content-type="family">Polyceridae</named-content>
              </kwd></kwd-group><mixed-citation publication-type="journal"><person-group><name><surname>Grández</surname><given-names>Alessandra</given-names></name><name><surname>Ampuero</surname><given-names>André</given-names></name><name><surname>Barahona</surname><given-names>Sergio P.</given-names></name></person-group><article-title>﻿Peruvian nudibranchs (<tp:taxon-name><tp:taxon-name-part taxon-name-part-type="phylum">Mollusca</tp:taxon-name-part></tp:taxon-name>, <tp:taxon-name><tp:taxon-name-part taxon-name-part-type="class">Gastropoda</tp:taxon-name-part></tp:taxon-name>, <tp:taxon-name><tp:taxon-name-part taxon-name-part-type="superorder">Heterobranchia</tp:taxon-name-part></tp:taxon-name>): an updated literature review-based list of species</article-title><source>Zookeys</source><day>23</day><month>08</month><year>2023</year><volume>1176</volume><fpage>117</fpage><lpage>163</lpage><pub-id pub-id-type="doi">10.3897/zookeys.1176.103167</pub-id></mixed-citation></tp:treatment-meta><tp:nomenclature><label>﻿</label><tp:taxon-name>
              <object-id xmlns:xlink="http://www.w3.org/1999/xlink" content-type="arpha" xlink:type="simple">40D1EF73-362C-5226-A09A-34A8105DF49E</object-id>
              <tp:taxon-name-part taxon-name-part-type="genus" reg="Glaucus">Glaucus</tp:taxon-name-part>
            </tp:taxon-name><tp:taxon-authority>sp.</tp:taxon-authority></tp:nomenclature><tp:treatment-sec sec-type="habitat" id="SECID0EQWEK"><title>Habitat.</title><p>Pelagic.</p></tp:treatment-sec><tp:treatment-sec sec-type="type material" id="SECID0EVWEK"><title>Type material.</title><p>Not available.</p></tp:treatment-sec><tp:treatment-sec sec-type="distribution" id="SECID0E1WEK"><title>Distribution.</title><p>Ica (Peru).</p></tp:treatment-sec><tp:treatment-sec sec-type="Sampling/reporting sites" id="SECID0E6WEK"><title>Sampling/reporting sites.</title><p>In Peru, <xref ref-type="bibr" rid="B122">Quesquen (2017)</xref> reported specimens twice off the coast of Ica in 1995 and 1998. Currently, the only valid species of the genus <italic><tp:taxon-name><tp:taxon-name-part taxon-name-part-type="genus" reg="Glaucus">Glaucus</tp:taxon-name-part></tp:taxon-name></italic> is <italic><tp:taxon-name><tp:taxon-name-part taxon-name-part-type="genus" reg="Glaucus">G.</tp:taxon-name-part><tp:taxon-name-part taxon-name-part-type="species" reg="atlanticus">atlanticus</tp:taxon-name-part></tp:taxon-name></italic>, reported in Peru by <xref ref-type="bibr" rid="B163">Uribe et al. (2013)</xref> from Isla Santa, Ancash.</p></tp:treatment-sec><tp:treatment-sec sec-type="remarks" id="SECID0E6XEK"><title>Remarks.</title><p><xref ref-type="bibr" rid="B122">Quesquen (2017)</xref> offered a description of the specimens collected in Ica. He described a slender body that was ventrally flattened, with a small head and two cephalic tentacles. The dorsum was navy blue and green, and the ventral area was white. Additionally, the specimens had three or four branches on both sides of the body, and their body length could reach up to 43 mm. According to <xref ref-type="bibr" rid="B168">Valdés and Campillo's (2004)</xref> description, <italic><tp:taxon-name><tp:taxon-name-part taxon-name-part-type="genus" reg="Glaucus">G.</tp:taxon-name-part><tp:taxon-name-part taxon-name-part-type="species" reg="atlanticus">atlanticus</tp:taxon-name-part></tp:taxon-name></italic> is characterized by its slim and elongated body, along with a small head and sleek oral tentacles and rhinophores. The coloration of its dorsum can vary from deep blue to brown hues. It possesses up to three groups of cerata, and its ventral region exhibits a silver shade.</p><p>A confirmation of the taxonomic status of these specimens is necessary, using morphological and molecular analyses.</p></tp:treatment-sec><ref-list><ref id="B122"><mixed-citation xmlns:xlink="http://www.w3.org/1999/xlink" xlink:type="simple"><person-group><name name-style="western"><surname>Quesquen</surname><given-names>R</given-names></name></person-group> (<year>2017</year>) <article-title>Moluscos gasterópodos holoplanctónicos en el mar peruano recolectados entre 1994 y 2005.</article-title><source>Boletín Instituto del Mar del Perú</source><volume>32</volume>(<issue>2</issue>): <fpage>260</fpage>–<lpage>308</lpage>. <ext-link xlink:href="https://repositorio.imarpe.gob.pe/handle/20.500.12958/3204" ext-link-type="uri" xlink:type="simple">https://repositorio.imarpe.gob.pe/handle/20.500.12958/3204</ext-link></mixed-citation></ref><ref id="B163"><mixed-citation xmlns:xlink="http://www.w3.org/1999/xlink" xlink:type="simple"><person-group><name name-style="western"><surname>Uribe</surname><given-names>RA</given-names></name><name name-style="western"><surname>Nakamura</surname><given-names>K</given-names></name><name name-style="western"><surname>Indacochea</surname><given-names>A</given-names></name><name name-style="western"><surname>Pacheco</surname><given-names>AS</given-names></name><name name-style="western"><surname>Hooker</surname><given-names>Y</given-names></name><name name-style="western"><surname>Schrödl</surname><given-names>M</given-names></name></person-group> (<year>2013</year>) <article-title>A review on the diversity and distribution of opisthobranch gastropods from Peru, with the addition of three new records.</article-title><source>Spixiana</source><volume>36</volume>(<issue>1</issue>): <fpage>43</fpage>–<lpage>60</lpage>.</mixed-citation></ref><ref id="B168"><mixed-citation xmlns:xlink="http://www.w3.org/1999/xlink" xlink:type="simple"><person-group><name name-style="western"><surname>Valdés</surname><given-names>Á</given-names></name><name name-style="western"><surname>Campillo</surname><given-names>OA</given-names></name></person-group> (<year>2004</year>) <article-title>Systematics of pelagic aeolid nudibranchs of the family <tp:taxon-name><tp:taxon-name-part taxon-name-part-type="family">Glaucidae</tp:taxon-name-part></tp:taxon-name> (<tp:taxon-name><tp:taxon-name-part taxon-name-part-type="phylum">Mollusca</tp:taxon-name-part></tp:taxon-name>, <tp:taxon-name><tp:taxon-name-part taxon-name-part-type="class">Gastropoda</tp:taxon-name-part></tp:taxon-name>).</article-title><source>Bulletin of Marine Science</source><volume>75</volume>(<issue>3</issue>): <fpage>381</fpage>–<lpage>389</lpage>. <ext-link xlink:href="http://www.ingentaconnect.com/content/umrsmas/bullmar/2004/00000075/00000003/art00003" ext-link-type="uri" xlink:type="simple">http://www.ingentaconnect.com/content/umrsmas/bullmar/2004/00000075/00000003/art00003</ext-link></mixed-citation></ref></ref-list></tp:taxon-treatment>
