# Supplementary material for: ﻿Peruvian nudibranchs (Mollusca, Gastropoda, Heterobranchia): an updated literature review-based list of species
Source: Zookeys. 2023 Aug 23;1176:117–63. doi: 10.3897/zookeys.1176.103167 (PMC10468691; doi:10.3897/zookeys.1176.103167)
Supplement: XML Treatment for Aeolidia campbellii [file zookeys.1176.103167-treatment34.xml]

<!DOCTYPE tp:taxon-treatment
  PUBLIC "-//TaxonX//DTD Taxonomic Treatment Publishing DTD v0 20100105//EN" "tax-treatment-NSO.dtd">
<tp:taxon-treatment xmlns:tp="http://www.plazi.org/taxpub"><tp:treatment-meta><kwd-group><label>Taxon classification</label><kwd>
                <named-content content-type="kingdom">Animalia</named-content>
              </kwd><kwd>
                <named-content content-type="order">Nudibranchia</named-content>
              </kwd><kwd>
                <named-content content-type="family">Polyceridae</named-content>
              </kwd></kwd-group><mixed-citation publication-type="journal"><person-group><name><surname>Grández</surname><given-names>Alessandra</given-names></name><name><surname>Ampuero</surname><given-names>André</given-names></name><name><surname>Barahona</surname><given-names>Sergio P.</given-names></name></person-group><article-title>﻿Peruvian nudibranchs (<tp:taxon-name><tp:taxon-name-part taxon-name-part-type="phylum">Mollusca</tp:taxon-name-part></tp:taxon-name>, <tp:taxon-name><tp:taxon-name-part taxon-name-part-type="class">Gastropoda</tp:taxon-name-part></tp:taxon-name>, <tp:taxon-name><tp:taxon-name-part taxon-name-part-type="superorder">Heterobranchia</tp:taxon-name-part></tp:taxon-name>): an updated literature review-based list of species</article-title><source>Zookeys</source><day>23</day><month>08</month><year>2023</year><volume>1176</volume><fpage>117</fpage><lpage>163</lpage><pub-id pub-id-type="doi">10.3897/zookeys.1176.103167</pub-id></mixed-citation></tp:treatment-meta><tp:nomenclature><label>﻿</label><tp:taxon-name>
              <object-id xmlns:xlink="http://www.w3.org/1999/xlink" content-type="arpha" xlink:type="simple">44281468-98A7-5B1E-8449-9BA1E3F5F833</object-id>
              <tp:taxon-name-part taxon-name-part-type="genus" reg="Aeolidia">Aeolidia</tp:taxon-name-part>
              <tp:taxon-name-part taxon-name-part-type="species" reg="campbellii">campbellii</tp:taxon-name-part>
            </tp:taxon-name><tp:taxon-authority>(Cunningham, 1871)</tp:taxon-authority></tp:nomenclature><tp:treatment-sec sec-type="habitat" id="SECID0E4ZEK"><title>Habitat.</title><p>Benthic.</p></tp:treatment-sec><tp:treatment-sec sec-type="type material" id="SECID0EC1EK"><title>Type material.</title><p><named-content xmlns:xlink="http://www.w3.org/1999/xlink" content-type="dwc:institutional_code" xlink:title="The Bavarian State Collection of Zoology" xlink:href="http://grbio.org/institution/bavarian-state-collection-zoology" xlink:type="simple">ZSM</named-content> 20020700 (Chile), designated as the neotype due to absence of the holotype (<xref ref-type="bibr" rid="B84">Kienberger et al. 2016</xref>).</p></tp:treatment-sec><tp:treatment-sec sec-type="distribution" id="SECID0EQ1EK"><title>Distribution.</title><p>Falkland Islands (50°S), Argentine and Chilean Patagonia (41°S) to Valparaiso (32°S) (<xref ref-type="bibr" rid="B140">Schrödl 2003</xref>). In Peru, this species was listed by <xref ref-type="bibr" rid="B113">Paredes et al. (1999)</xref> as <italic><tp:taxon-name><tp:taxon-name-part taxon-name-part-type="genus" reg="Aeolidia">Aeolidia</tp:taxon-name-part><tp:taxon-name-part taxon-name-part-type="species" reg="serotina">serotina</tp:taxon-name-part></tp:taxon-name></italic> Bergh, 1873 and replicated by <xref ref-type="bibr" rid="B125">Ramírez et al. (2003)</xref>.</p></tp:treatment-sec><tp:treatment-sec sec-type="remarks" id="SECID0EN2EK"><title>Remarks.</title><p>It was reported off the coast of Chile by <xref ref-type="bibr" rid="B140">Schrödl (2003)</xref> as <italic><tp:taxon-name><tp:taxon-name-part taxon-name-part-type="genus" reg="Aeolidia">Aeolidia</tp:taxon-name-part><tp:taxon-name-part taxon-name-part-type="species" reg="papillosa">papillosa</tp:taxon-name-part></tp:taxon-name></italic> (Linnaeus, 1761), later reassigned to the species <italic><tp:taxon-name><tp:taxon-name-part taxon-name-part-type="genus" reg="Aeolidia">A.</tp:taxon-name-part><tp:taxon-name-part taxon-name-part-type="species" reg="campbellii">campbellii</tp:taxon-name-part></tp:taxon-name></italic> according to molecular studies by <xref ref-type="bibr" rid="B84">Kienberger et al. (2016)</xref>.</p></tp:treatment-sec><ref-list><ref id="B84"><mixed-citation xmlns:xlink="http://www.w3.org/1999/xlink" xlink:type="simple"><person-group><name name-style="western"><surname>Kienberger</surname><given-names>K</given-names></name><name name-style="western"><surname>Carmona</surname><given-names>L</given-names></name><name name-style="western"><surname>Pola</surname><given-names>M</given-names></name><name name-style="western"><surname>Padula</surname><given-names>V</given-names></name><name name-style="western"><surname>Gosliner</surname><given-names>TM</given-names></name><name name-style="western"><surname>Cervera</surname><given-names>JL</given-names></name></person-group> (<year>2016</year>) <article-title><italic><tp:taxon-name><tp:taxon-name-part taxon-name-part-type="genus">Aeolidia</tp:taxon-name-part><tp:taxon-name-part taxon-name-part-type="species">papillosa</tp:taxon-name-part></tp:taxon-name></italic> (Linnaeus, 1761) (<tp:taxon-name><tp:taxon-name-part taxon-name-part-type="phylum">Mollusca</tp:taxon-name-part></tp:taxon-name>: <tp:taxon-name><tp:taxon-name-part taxon-name-part-type="superorder">Heterobranchia</tp:taxon-name-part></tp:taxon-name>: <tp:taxon-name><tp:taxon-name-part taxon-name-part-type="order">Nudibranchia</tp:taxon-name-part></tp:taxon-name>), single species or a cryptic species complex? A morphological and molecular study.</article-title><source>Zoological Journal of the Linnean Society</source><volume>177</volume>(<issue>3</issue>): <fpage>481</fpage>–<lpage>506</lpage>. <ext-link xlink:href="10.1111/zoj.12379" ext-link-type="doi" xlink:type="simple">https://doi.org/10.1111/zoj.12379</ext-link></mixed-citation></ref><ref id="B140"><mixed-citation xmlns:xlink="http://www.w3.org/1999/xlink" xlink:type="simple"><person-group><name name-style="western"><surname>Schrödl</surname><given-names>M</given-names></name></person-group> (<year>2003</year>) <source>Sea Slugs of Southern South America.</source><publisher-name>ConchBooks</publisher-name>, <publisher-loc>Hackenheim</publisher-loc>, <size units="page">165 pp</size>.</mixed-citation></ref><ref id="B113"><mixed-citation xmlns:xlink="http://www.w3.org/1999/xlink" xlink:type="simple"><person-group><name name-style="western"><surname>Paredes</surname><given-names>C</given-names></name><name name-style="western"><surname>Huamán</surname><given-names>P</given-names></name><name name-style="western"><surname>Cardoso</surname><given-names>F</given-names></name><name name-style="western"><surname>Vivar</surname><given-names>R</given-names></name><name name-style="western"><surname>Vera</surname><given-names>V</given-names></name></person-group> (<year>1999</year>) <article-title>Estado actual del conocimiento de los moluscos acuáticos en el Perú.</article-title><source>Revista Peruana de Biología</source><volume>6</volume>(<issue>1</issue>): <fpage>005</fpage>–<lpage>047</lpage>. <ext-link xlink:href="10.15381/rpb.v6i1.8298" ext-link-type="doi" xlink:type="simple">https://doi.org/10.15381/rpb.v6i1.8298</ext-link></mixed-citation></ref><ref id="B125"><mixed-citation xmlns:xlink="http://www.w3.org/1999/xlink" xlink:type="simple"><person-group><name name-style="western"><surname>Ramírez</surname><given-names>R</given-names></name><name name-style="western"><surname>Paredes</surname><given-names>C</given-names></name><name name-style="western"><surname>Arenas</surname><given-names>J</given-names></name></person-group> (<year>2003</year>) Moluscos del Perú. Revista de Biología Tropical 51(Suppl. 3): 225–284.</mixed-citation></ref></ref-list></tp:taxon-treatment>
