# Supplementary material for: ﻿Peruvian nudibranchs (Mollusca, Gastropoda, Heterobranchia): an updated literature review-based list of species
Source: Zookeys. 2023 Aug 23;1176:117–63. doi: 10.3897/zookeys.1176.103167 (PMC10468691; doi:10.3897/zookeys.1176.103167)
Supplement: XML Treatment for Gargamella immaculata [file zookeys.1176.103167-treatment35.xml]

<!DOCTYPE tp:taxon-treatment
  PUBLIC "-//TaxonX//DTD Taxonomic Treatment Publishing DTD v0 20100105//EN" "tax-treatment-NSO.dtd">
<tp:taxon-treatment xmlns:tp="http://www.plazi.org/taxpub"><tp:treatment-meta><kwd-group><label>Taxon classification</label><kwd>
                <named-content content-type="kingdom">Animalia</named-content>
              </kwd><kwd>
                <named-content content-type="order">Nudibranchia</named-content>
              </kwd><kwd>
                <named-content content-type="family">Polyceridae</named-content>
              </kwd></kwd-group><mixed-citation publication-type="journal"><person-group><name><surname>Grández</surname><given-names>Alessandra</given-names></name><name><surname>Ampuero</surname><given-names>André</given-names></name><name><surname>Barahona</surname><given-names>Sergio P.</given-names></name></person-group><article-title>﻿Peruvian nudibranchs (<tp:taxon-name><tp:taxon-name-part taxon-name-part-type="phylum">Mollusca</tp:taxon-name-part></tp:taxon-name>, <tp:taxon-name><tp:taxon-name-part taxon-name-part-type="class">Gastropoda</tp:taxon-name-part></tp:taxon-name>, <tp:taxon-name><tp:taxon-name-part taxon-name-part-type="superorder">Heterobranchia</tp:taxon-name-part></tp:taxon-name>): an updated literature review-based list of species</article-title><source>Zookeys</source><day>23</day><month>08</month><year>2023</year><volume>1176</volume><fpage>117</fpage><lpage>163</lpage><pub-id pub-id-type="doi">10.3897/zookeys.1176.103167</pub-id></mixed-citation></tp:treatment-meta><tp:nomenclature><label>﻿</label><tp:taxon-name>
              <object-id xmlns:xlink="http://www.w3.org/1999/xlink" content-type="arpha" xlink:type="simple">F1CD1B5B-8CA3-5B15-B071-C1C1213E0C1E</object-id>
              <tp:taxon-name-part taxon-name-part-type="genus" reg="Gargamella">Gargamella</tp:taxon-name-part>
              <tp:taxon-name-part taxon-name-part-type="species" reg="immaculata">immaculata</tp:taxon-name-part>
            </tp:taxon-name><tp:taxon-authority>Bergh, 1894</tp:taxon-authority></tp:nomenclature><tp:treatment-sec sec-type="habitat" id="SECID0EW4EK"><title>Habitat.</title><p>Benthic.</p></tp:treatment-sec><tp:treatment-sec sec-type="type material" id="SECID0E24EK"><title>Type material.</title><p><named-content xmlns:xlink="http://www.w3.org/1999/xlink" content-type="dwc:institutional_code" xlink:title="Swedish Museum of Natural History" xlink:href="hhttp://grbio.org/institution/swedish-museum-natural-history" xlink:type="simple">SMNH</named-content> 1015—Tierra del Fuego, Chile.</p></tp:treatment-sec><tp:treatment-sec sec-type="distribution" id="SECID0EF5EK"><title>Distribution.</title><p>A common species on the southern coast of Chile and Argentina.</p></tp:treatment-sec><tp:treatment-sec sec-type="Sampling/reporting sites" id="SECID0EK5EK"><title>Sampling/reporting sites.</title><p>Cabo Metalqui, Chiloé (<xref ref-type="bibr" rid="B51">Fischer and Cervera 2005b</xref>; <xref ref-type="bibr" rid="B107">Odhner 1926</xref>), in Última Esperanza, Tierra del Fuego (<xref ref-type="bibr" rid="B94">Marcus 1959</xref>), in Cabo San Antonio; Cabo Delgado; Gulf of Ancud, between Isla Quenu and Calbuco; Seno Otway, Queule and Coliumo Bay (<xref ref-type="bibr" rid="B133">Schrödl 1996a</xref>). In Argentina, in the north (<xref ref-type="bibr" rid="B19">Bergh 1894</xref>; <xref ref-type="bibr" rid="B107">Odhner 1926</xref>), also in Argentine Patagonia and on the Burdwood Bank (<xref ref-type="bibr" rid="B107">Odhner 1926</xref>; <xref ref-type="bibr" rid="B140">Schrödl 2003</xref>).</p></tp:treatment-sec><tp:treatment-sec sec-type="remarks" id="SECID0EQ6EK"><title>Remarks.</title><p>According to <xref ref-type="bibr" rid="B140">Schrödl (2003)</xref>, the Peruvian records of this species by <xref ref-type="bibr" rid="B183">Zagal and Hermosilla (2001)</xref> are doubtful. However, in that compilation and in the most up-to-date publication (<xref ref-type="bibr" rid="B184">Zagal and Hermosilla 2007</xref>), <italic><tp:taxon-name><tp:taxon-name-part taxon-name-part-type="genus" reg="Gargamella">Gargamella</tp:taxon-name-part><tp:taxon-name-part taxon-name-part-type="species" reg="immaculata">immaculata</tp:taxon-name-part></tp:taxon-name></italic> is not mentioned from Peruvian waters, but as an inhabitant of the Peruvian zoogeographic province from Juan López (Atacama) to the south. The species was mistakenly included in <tp:taxon-name><tp:taxon-name-part taxon-name-part-type="family">Kentrodorididae</tp:taxon-name-part></tp:taxon-name> by <xref ref-type="bibr" rid="B133">Schrödl (1996a)</xref>, until <xref ref-type="bibr" rid="B167">Valdés (2002)</xref> transferred it back to the <tp:taxon-name><tp:taxon-name-part taxon-name-part-type="family">Discodorididae</tp:taxon-name-part></tp:taxon-name>.</p></tp:treatment-sec><ref-list><ref id="B51"><mixed-citation xmlns:xlink="http://www.w3.org/1999/xlink" xlink:type="simple"><person-group><name name-style="western"><surname>Fischer</surname><given-names>MA</given-names></name><name name-style="western"><surname>Cervera</surname><given-names>JL</given-names></name></person-group> (<year>2005b</year>) <article-title>Checklist of the opisthobranchs (<tp:taxon-name><tp:taxon-name-part taxon-name-part-type="phylum">Mollusca</tp:taxon-name-part></tp:taxon-name>: <tp:taxon-name><tp:taxon-name-part taxon-name-part-type="class">Gastropoda</tp:taxon-name-part></tp:taxon-name>) from the Chilean coast deposited at the "Colección de Flora y Fauna Profesor Patricio Sanchez Reyes, Pontificia Universidad Católica de Chile".</article-title><source>Iberus : Revista de la Sociedad Espanola de Malacologia</source><volume>23</volume>(<issue>2</issue>): <fpage>165</fpage>–<lpage>181</lpage>.</mixed-citation></ref><ref id="B107"><mixed-citation xmlns:xlink="http://www.w3.org/1999/xlink" xlink:type="simple"><person-group><name name-style="western"><surname>Odhner</surname><given-names>NH</given-names></name></person-group> (<year>1926</year>) Die Opisthobranchien. Further Zoological Results of the Swedish Antarctic Expedition 1901–1903 under the direction of Dr. Otto Nordenskjold. <ext-link xlink:href="https://www.marinespecies.org/aphia.php?p=sourcedetails&amp;id=285344" ext-link-type="uri" xlink:type="simple">https://www.marinespecies.org/aphia.php?p=sourcedetails&amp;id=285344</ext-link></mixed-citation></ref><ref id="B94"><mixed-citation xmlns:xlink="http://www.w3.org/1999/xlink" xlink:type="simple"><person-group><name name-style="western"><surname>Marcus</surname><given-names>E</given-names></name></person-group> (<year>1959</year>) <tp:taxon-name><tp:taxon-name-part taxon-name-part-type="superfamily">Lamellariacea</tp:taxon-name-part></tp:taxon-name> und <tp:taxon-name><tp:taxon-name-part taxon-name-part-type="subclass">Opisthobranchia</tp:taxon-name-part></tp:taxon-name>. Reports from the Lund University Chile expedition 1948–1949, No. 36. Vol. 55(9): 1–133. Lunds Universitets Arsskrift (Ny Foljd).</mixed-citation></ref><ref id="B133"><mixed-citation xmlns:xlink="http://www.w3.org/1999/xlink" xlink:type="simple"><person-group><name name-style="western"><surname>Schrödl</surname><given-names>M</given-names></name></person-group> (<year>1996a</year>) <article-title><tp:taxon-name><tp:taxon-name-part taxon-name-part-type="order">Nudibranchia</tp:taxon-name-part></tp:taxon-name> y <tp:taxon-name><tp:taxon-name-part taxon-name-part-type="order">Sacoglossa</tp:taxon-name-part></tp:taxon-name> de Chile: Morfología externa y distribución. Gayana.</article-title><source>Zoología</source><volume>60</volume>(<issue>1</issue>): <fpage>17</fpage>–<lpage>62</lpage>.</mixed-citation></ref><ref id="B19"><mixed-citation xmlns:xlink="http://www.w3.org/1999/xlink" xlink:type="simple"><person-group><name name-style="western"><surname>Bergh</surname><given-names>R</given-names></name></person-group> (<year>1894</year>) Die Opisthobranchien, Reports on the dredging operations off the west coast of Central America to the Galápagos, to the west coast of Mexico, and in the Gulf of California, in charge of Alexander Agassiz, carried on by the U.S. Fish Commission steamer “Albatross”, during 1891, Lieut. Commander Z. L. Tanner, U.S. N. commanding (Vol. 25). Museum of Comparative Zoölogy. <ext-link xlink:href="https://www.biodiversitylibrary.org/item/48546" ext-link-type="uri" xlink:type="simple">https://www.biodiversitylibrary.org/item/48546</ext-link></mixed-citation></ref><ref id="B140"><mixed-citation xmlns:xlink="http://www.w3.org/1999/xlink" xlink:type="simple"><person-group><name name-style="western"><surname>Schrödl</surname><given-names>M</given-names></name></person-group> (<year>2003</year>) <source>Sea Slugs of Southern South America.</source><publisher-name>ConchBooks</publisher-name>, <publisher-loc>Hackenheim</publisher-loc>, <size units="page">165 pp</size>.</mixed-citation></ref><ref id="B183"><mixed-citation xmlns:xlink="http://www.w3.org/1999/xlink" xlink:type="simple"><person-group><name name-style="western"><surname>Zagal</surname><given-names>C</given-names></name><name name-style="western"><surname>Hermosilla</surname><given-names>C</given-names></name></person-group> (<year>2001</year>) <source>Guía de invertebrados marinos del litoral Valdiviano.</source><publisher-name>Quebecor World Chile</publisher-name>, <publisher-loc>Santiago de Chile</publisher-loc>, <size units="page">218 pp</size>.</mixed-citation></ref><ref id="B184"><mixed-citation xmlns:xlink="http://www.w3.org/1999/xlink" xlink:type="simple"><person-group><name name-style="western"><surname>Zagal</surname><given-names>C</given-names></name><name name-style="western"><surname>Hermosilla</surname><given-names>C</given-names></name></person-group> (<year>2007</year>) <source>Guía de invertebrados marinos del Sur de Chile.</source><publisher-name>Fantástico Sur</publisher-name>, <publisher-loc>Punta Arenas, Chile</publisher-loc>, <size units="page">264 pp</size>.</mixed-citation></ref><ref id="B167"><mixed-citation xmlns:xlink="http://www.w3.org/1999/xlink" xlink:type="simple"><person-group><name name-style="western"><surname>Valdés</surname><given-names>Á</given-names></name></person-group> (<year>2002</year>) <article-title>A phylogenetic analysis and systematic revision of the cryptobranch dorids (<tp:taxon-name><tp:taxon-name-part taxon-name-part-type="phylum">Mollusca</tp:taxon-name-part></tp:taxon-name>, <tp:taxon-name><tp:taxon-name-part taxon-name-part-type="order">Nudibranchia</tp:taxon-name-part></tp:taxon-name>, Anthobranchia).</article-title><source>Zoological Journal of the Linnean Society</source><volume>136</volume>(<issue>4</issue>): <fpage>535</fpage>–<lpage>636</lpage>. <ext-link xlink:href="10.1046/j.1096-3642.2002.00039.x" ext-link-type="doi" xlink:type="simple">https://doi.org/10.1046/j.1096-3642.2002.00039.x</ext-link></mixed-citation></ref></ref-list></tp:taxon-treatment>
