# Supplementary material for: ﻿Peruvian nudibranchs (Mollusca, Gastropoda, Heterobranchia): an updated literature review-based list of species
Source: Zookeys. 2023 Aug 23;1176:117–63. doi: 10.3897/zookeys.1176.103167 (PMC10468691; doi:10.3897/zookeys.1176.103167)
Supplement: XML Treatment for Cadlina sparsa [file zookeys.1176.103167-treatment36.xml]

<!DOCTYPE tp:taxon-treatment
  PUBLIC "-//TaxonX//DTD Taxonomic Treatment Publishing DTD v0 20100105//EN" "tax-treatment-NSO.dtd">
<tp:taxon-treatment xmlns:tp="http://www.plazi.org/taxpub"><tp:treatment-meta><kwd-group><label>Taxon classification</label><kwd>
                <named-content content-type="kingdom">Animalia</named-content>
              </kwd><kwd>
                <named-content content-type="order">Nudibranchia</named-content>
              </kwd><kwd>
                <named-content content-type="family">Polyceridae</named-content>
              </kwd></kwd-group><mixed-citation publication-type="journal"><person-group><name><surname>Grández</surname><given-names>Alessandra</given-names></name><name><surname>Ampuero</surname><given-names>André</given-names></name><name><surname>Barahona</surname><given-names>Sergio P.</given-names></name></person-group><article-title>﻿Peruvian nudibranchs (<tp:taxon-name><tp:taxon-name-part taxon-name-part-type="phylum">Mollusca</tp:taxon-name-part></tp:taxon-name>, <tp:taxon-name><tp:taxon-name-part taxon-name-part-type="class">Gastropoda</tp:taxon-name-part></tp:taxon-name>, <tp:taxon-name><tp:taxon-name-part taxon-name-part-type="superorder">Heterobranchia</tp:taxon-name-part></tp:taxon-name>): an updated literature review-based list of species</article-title><source>Zookeys</source><day>23</day><month>08</month><year>2023</year><volume>1176</volume><fpage>117</fpage><lpage>163</lpage><pub-id pub-id-type="doi">10.3897/zookeys.1176.103167</pub-id></mixed-citation></tp:treatment-meta><tp:nomenclature><label>﻿</label><tp:taxon-name>
              <object-id xmlns:xlink="http://www.w3.org/1999/xlink" content-type="arpha" xlink:type="simple">A078A087-7194-5ADF-81CD-FF2D017CED01</object-id>
              <tp:taxon-name-part taxon-name-part-type="genus" reg="Cadlina">Cadlina</tp:taxon-name-part>
              <tp:taxon-name-part taxon-name-part-type="species" reg="sparsa">sparsa</tp:taxon-name-part>
            </tp:taxon-name><tp:taxon-authority>(Odhner, 1922)</tp:taxon-authority></tp:nomenclature><tp:treatment-sec sec-type="habitat" id="SECID0EECFK"><title>Habitat.</title><p>Benthic.</p></tp:treatment-sec><tp:treatment-sec sec-type="type locality" id="SECID0EJCFK"><title>Type locality.</title><p>Juan Fernández Islands and Desventuradas Islands, Chile (<xref ref-type="bibr" rid="B106">Odhner 1922</xref>).</p></tp:treatment-sec><tp:treatment-sec sec-type="distribution" id="SECID0ETCFK"><title>Distribution.</title><p>It presents disjunct populations with a bipolar distribution in the eastern Pacific and an amphi-South American pattern.</p></tp:treatment-sec><tp:treatment-sec sec-type="Sampling/reporting sites" id="SECID0EYCFK"><title>Sampling/reporting sites.</title><p>In the Pacific, the northernmost location is Baja California (<xref ref-type="bibr" rid="B15">Behrens 1991</xref>; <xref ref-type="bibr" rid="B80">Jaeckle 1983</xref>) and the southernmost location is the Comau Fjord in southern Chile. In the Atlantic, it was recorded in Camarones Bay in the central region of Argentina (<xref ref-type="bibr" rid="B138">Schrödl 2000</xref>, <xref ref-type="bibr" rid="B140">2003</xref>). In Chile, it has also been sampled in the Juan Fernández Islands (<xref ref-type="bibr" rid="B106">Odhner 1922</xref>), Chiloé Islands (<xref ref-type="bibr" rid="B94">Marcus 1959</xref>), and Coliumo Bay (<xref ref-type="bibr" rid="B133">Schrödl 1996a</xref>, <xref ref-type="bibr" rid="B140">2003</xref>).</p></tp:treatment-sec><tp:treatment-sec sec-type="remarks" id="SECID0E5DFK"><title>Remarks.</title><p><italic><tp:taxon-name><tp:taxon-name-part taxon-name-part-type="genus" reg="Cadlina">Cadlina</tp:taxon-name-part><tp:taxon-name-part taxon-name-part-type="species" reg="sparsa">sparsa</tp:taxon-name-part></tp:taxon-name></italic> was initially proposed as probable species in Peruvian water by <xref ref-type="bibr" rid="B3">Álamo and Valdivieso (1997)</xref>. Subsequently, its presence was consistently mentioned in the lists compiled by <xref ref-type="bibr" rid="B113">Paredes et al. (1999)</xref>, <xref ref-type="bibr" rid="B125">Ramírez et al. (2003)</xref>, and <xref ref-type="bibr" rid="B102">Nakamura (2006)</xref>. However, no actual specimens have been collected from intermediate Pacific locations, including Peru. Despite the absence of direct observations, a hypothetical distribution for Peru has been predicted through extrapolation, assuming a continuous geographic range (<xref ref-type="bibr" rid="B163">Uribe et al. 2013</xref>).</p><p>Studies have demonstrated that <italic><tp:taxon-name><tp:taxon-name-part taxon-name-part-type="genus" reg="Cadlina">C.</tp:taxon-name-part><tp:taxon-name-part taxon-name-part-type="species" reg="sparsa">sparsa</tp:taxon-name-part></tp:taxon-name></italic> does not fall within the family <tp:taxon-name><tp:taxon-name-part taxon-name-part-type="family">Chromodorididae</tp:taxon-name-part></tp:taxon-name>, as initially suggested (<xref ref-type="bibr" rid="B81">Johnson 2011</xref>), but rather belongs to the family <tp:taxon-name><tp:taxon-name-part taxon-name-part-type="family">Cadlinidae</tp:taxon-name-part></tp:taxon-name>. However, there have been no other revisions or updates regarding its scientific name. The taxonomy of the genera involved has been thoroughly elucidated in previous literature (<xref ref-type="bibr" rid="B138">Schrödl 2000</xref>).</p></tp:treatment-sec><ref-list><ref id="B106"><mixed-citation xmlns:xlink="http://www.w3.org/1999/xlink" xlink:type="simple"><person-group><name name-style="western"><surname>Odhner</surname><given-names>NH</given-names></name></person-group> (<year>1922</year>) <article-title><tp:taxon-name><tp:taxon-name-part taxon-name-part-type="phylum">Mollusca</tp:taxon-name-part></tp:taxon-name> from Juan Fernandez and Easter Island.</article-title> In: <person-group><name name-style="western"><surname>Skottsberg</surname><given-names>C</given-names></name></person-group> (<role>Ed.</role>) <issue-title>The Natural History of Juan Fernández and Easter Island.</issue-title><source>Almqvist y Wiksells Boktryckeri, Uppsala</source>, <fpage>219</fpage>–<lpage>254</lpage>. <ext-link xlink:href="https://www.biodiversitylibrary.org/page/28680849" ext-link-type="uri" xlink:type="simple">https://www.biodiversitylibrary.org/page/28680849</ext-link></mixed-citation></ref><ref id="B15"><mixed-citation xmlns:xlink="http://www.w3.org/1999/xlink" xlink:type="simple"><person-group><name name-style="western"><surname>Behrens</surname><given-names>DW</given-names></name></person-group> (<year>1991</year>) <source>Pacific coast nudibranchs: A guide to the opisthobranchs, Alaska to Baja California (2<sup>nd</sup> edn.).</source><publisher-name>Sea Challengers</publisher-name>, <publisher-loc>Monterey, CA</publisher-loc>, <size units="page">107 pp</size>.</mixed-citation></ref><ref id="B80"><mixed-citation xmlns:xlink="http://www.w3.org/1999/xlink" xlink:type="simple"><person-group><name name-style="western"><surname>Jaeckle</surname><given-names>WB</given-names></name></person-group> (<year>1983</year>) <article-title>Additions to the opisthobranch mollusk fauna of Marin County, California, with notes on the biology of certain species.</article-title><source>The Veliger</source><volume>26</volume>(<issue>2</issue>): <fpage>93</fpage>–<lpage>95</lpage>.</mixed-citation></ref><ref id="B138"><mixed-citation xmlns:xlink="http://www.w3.org/1999/xlink" xlink:type="simple"><person-group><name name-style="western"><surname>Schrödl</surname><given-names>M</given-names></name></person-group> (<year>2000</year>) <article-title>Revision of the nudibranch genus <italic><tp:taxon-name><tp:taxon-name-part taxon-name-part-type="genus">Cadlina</tp:taxon-name-part></tp:taxon-name></italic> (<tp:taxon-name><tp:taxon-name-part taxon-name-part-type="class">Gastropoda</tp:taxon-name-part></tp:taxon-name>: <tp:taxon-name><tp:taxon-name-part taxon-name-part-type="subclass">Opisthobranchia</tp:taxon-name-part></tp:taxon-name>) from the Southern Ocean.</article-title><source>Journal of the Marine Biological Association of the United Kingdom</source><volume>80</volume>(<issue>2</issue>): <fpage>299</fpage>–<lpage>309</lpage>. <ext-link xlink:href="10.1017/S0025315499001873" ext-link-type="doi" xlink:type="simple">https://doi.org/10.1017/S0025315499001873</ext-link></mixed-citation></ref><ref id="B140"><mixed-citation xmlns:xlink="http://www.w3.org/1999/xlink" xlink:type="simple"><person-group><name name-style="western"><surname>Schrödl</surname><given-names>M</given-names></name></person-group> (<year>2003</year>) <source>Sea Slugs of Southern South America.</source><publisher-name>ConchBooks</publisher-name>, <publisher-loc>Hackenheim</publisher-loc>, <size units="page">165 pp</size>.</mixed-citation></ref><ref id="B94"><mixed-citation xmlns:xlink="http://www.w3.org/1999/xlink" xlink:type="simple"><person-group><name name-style="western"><surname>Marcus</surname><given-names>E</given-names></name></person-group> (<year>1959</year>) <tp:taxon-name><tp:taxon-name-part taxon-name-part-type="superfamily">Lamellariacea</tp:taxon-name-part></tp:taxon-name> und <tp:taxon-name><tp:taxon-name-part taxon-name-part-type="subclass">Opisthobranchia</tp:taxon-name-part></tp:taxon-name>. Reports from the Lund University Chile expedition 1948–1949, No. 36. Vol. 55(9): 1–133. Lunds Universitets Arsskrift (Ny Foljd).</mixed-citation></ref><ref id="B133"><mixed-citation xmlns:xlink="http://www.w3.org/1999/xlink" xlink:type="simple"><person-group><name name-style="western"><surname>Schrödl</surname><given-names>M</given-names></name></person-group> (<year>1996a</year>) <article-title><tp:taxon-name><tp:taxon-name-part taxon-name-part-type="order">Nudibranchia</tp:taxon-name-part></tp:taxon-name> y <tp:taxon-name><tp:taxon-name-part taxon-name-part-type="order">Sacoglossa</tp:taxon-name-part></tp:taxon-name> de Chile: Morfología externa y distribución. Gayana.</article-title><source>Zoología</source><volume>60</volume>(<issue>1</issue>): <fpage>17</fpage>–<lpage>62</lpage>.</mixed-citation></ref><ref id="B3"><mixed-citation xmlns:xlink="http://www.w3.org/1999/xlink" xlink:type="simple"><person-group><name name-style="western"><surname>Álamo</surname><given-names>V</given-names></name><name name-style="western"><surname>Valdivieso</surname><given-names>V</given-names></name></person-group> (<year>1997</year>) Lista sistemática de moluscos marinos del Perú (Segunda edición, revisada y actualizada). Publicación Especial. Instituto del Mar del Perú, 183 pp. <ext-link xlink:href="https://repositorio.imarpe.gob.pe/handle/20.500.12958/1436" ext-link-type="uri" xlink:type="simple">https://repositorio.imarpe.gob.pe/handle/20.500.12958/1436</ext-link></mixed-citation></ref><ref id="B113"><mixed-citation xmlns:xlink="http://www.w3.org/1999/xlink" xlink:type="simple"><person-group><name name-style="western"><surname>Paredes</surname><given-names>C</given-names></name><name name-style="western"><surname>Huamán</surname><given-names>P</given-names></name><name name-style="western"><surname>Cardoso</surname><given-names>F</given-names></name><name name-style="western"><surname>Vivar</surname><given-names>R</given-names></name><name name-style="western"><surname>Vera</surname><given-names>V</given-names></name></person-group> (<year>1999</year>) <article-title>Estado actual del conocimiento de los moluscos acuáticos en el Perú.</article-title><source>Revista Peruana de Biología</source><volume>6</volume>(<issue>1</issue>): <fpage>005</fpage>–<lpage>047</lpage>. <ext-link xlink:href="10.15381/rpb.v6i1.8298" ext-link-type="doi" xlink:type="simple">https://doi.org/10.15381/rpb.v6i1.8298</ext-link></mixed-citation></ref><ref id="B125"><mixed-citation xmlns:xlink="http://www.w3.org/1999/xlink" xlink:type="simple"><person-group><name name-style="western"><surname>Ramírez</surname><given-names>R</given-names></name><name name-style="western"><surname>Paredes</surname><given-names>C</given-names></name><name name-style="western"><surname>Arenas</surname><given-names>J</given-names></name></person-group> (<year>2003</year>) Moluscos del Perú. Revista de Biología Tropical 51(Suppl. 3): 225–284.</mixed-citation></ref><ref id="B102"><mixed-citation xmlns:xlink="http://www.w3.org/1999/xlink" xlink:type="simple"><person-group><name name-style="western"><surname>Nakamura</surname><given-names>K</given-names></name></person-group> (<year>2006</year>) <article-title>New records of opisthobranch mollusks from the Guayaquil marine ecoregion: Northern Peru.</article-title><source>The Festivus</source><volume>38</volume>(<issue>7</issue>): <fpage>75</fpage>–<lpage>83</lpage>. <ext-link xlink:href="https://www.biodiversitylibrary.org/page/50520051#page/231/mode/1up" ext-link-type="uri" xlink:type="simple">https://www.biodiversitylibrary.org/page/50520051#page/231/mode/1up</ext-link></mixed-citation></ref><ref id="B163"><mixed-citation xmlns:xlink="http://www.w3.org/1999/xlink" xlink:type="simple"><person-group><name name-style="western"><surname>Uribe</surname><given-names>RA</given-names></name><name name-style="western"><surname>Nakamura</surname><given-names>K</given-names></name><name name-style="western"><surname>Indacochea</surname><given-names>A</given-names></name><name name-style="western"><surname>Pacheco</surname><given-names>AS</given-names></name><name name-style="western"><surname>Hooker</surname><given-names>Y</given-names></name><name name-style="western"><surname>Schrödl</surname><given-names>M</given-names></name></person-group> (<year>2013</year>) <article-title>A review on the diversity and distribution of opisthobranch gastropods from Peru, with the addition of three new records.</article-title><source>Spixiana</source><volume>36</volume>(<issue>1</issue>): <fpage>43</fpage>–<lpage>60</lpage>.</mixed-citation></ref><ref id="B81"><mixed-citation xmlns:xlink="http://www.w3.org/1999/xlink" xlink:type="simple"><person-group><name name-style="western"><surname>Johnson</surname><given-names>RF</given-names></name></person-group> (<year>2011</year>) <article-title>Breaking family ties: Taxon sampling and molecular phylogeny of chromodorid nudibranchs (<tp:taxon-name><tp:taxon-name-part taxon-name-part-type="phylum">Mollusca</tp:taxon-name-part></tp:taxon-name>, <tp:taxon-name><tp:taxon-name-part taxon-name-part-type="class">Gastropoda</tp:taxon-name-part></tp:taxon-name>): <italic><tp:taxon-name><tp:taxon-name-part taxon-name-part-type="genus">Cadlina</tp:taxon-name-part></tp:taxon-name></italic> is not a chromodorid.</article-title><source>Zoologica Scripta</source><volume>40</volume>(<issue>2</issue>): <fpage>137</fpage>–<lpage>157</lpage>. <ext-link xlink:href="10.1111/j.1463-6409.2010.00457.x" ext-link-type="doi" xlink:type="simple">https://doi.org/10.1111/j.1463-6409.2010.00457.x</ext-link></mixed-citation></ref></ref-list></tp:taxon-treatment>
