# Supplementary material for: ﻿Peruvian nudibranchs (Mollusca, Gastropoda, Heterobranchia): an updated literature review-based list of species
Source: Zookeys. 2023 Aug 23;1176:117–63. doi: 10.3897/zookeys.1176.103167 (PMC10468691; doi:10.3897/zookeys.1176.103167)
Supplement: XML Treatment for Polycera cf. alabe [file zookeys.1176.103167-treatment37.xml]

<!DOCTYPE tp:taxon-treatment
  PUBLIC "-//TaxonX//DTD Taxonomic Treatment Publishing DTD v0 20100105//EN" "tax-treatment-NSO.dtd">
<tp:taxon-treatment xmlns:tp="http://www.plazi.org/taxpub"><tp:treatment-meta><kwd-group><label>Taxon classification</label><kwd>
                <named-content content-type="kingdom">Animalia</named-content>
              </kwd><kwd>
                <named-content content-type="order">Nudibranchia</named-content>
              </kwd><kwd>
                <named-content content-type="family">Polyceridae</named-content>
              </kwd></kwd-group><mixed-citation publication-type="journal"><person-group><name><surname>Grández</surname><given-names>Alessandra</given-names></name><name><surname>Ampuero</surname><given-names>André</given-names></name><name><surname>Barahona</surname><given-names>Sergio P.</given-names></name></person-group><article-title>﻿Peruvian nudibranchs (<tp:taxon-name><tp:taxon-name-part taxon-name-part-type="phylum">Mollusca</tp:taxon-name-part></tp:taxon-name>, <tp:taxon-name><tp:taxon-name-part taxon-name-part-type="class">Gastropoda</tp:taxon-name-part></tp:taxon-name>, <tp:taxon-name><tp:taxon-name-part taxon-name-part-type="superorder">Heterobranchia</tp:taxon-name-part></tp:taxon-name>): an updated literature review-based list of species</article-title><source>Zookeys</source><day>23</day><month>08</month><year>2023</year><volume>1176</volume><fpage>117</fpage><lpage>163</lpage><pub-id pub-id-type="doi">10.3897/zookeys.1176.103167</pub-id></mixed-citation></tp:treatment-meta><tp:nomenclature><label>﻿</label><tp:taxon-name>
              <object-id xmlns:xlink="http://www.w3.org/1999/xlink" content-type="arpha" xlink:type="simple">0974856A-FB26-5D12-ACF7-22613A38D7AD</object-id>
              <tp:taxon-name-part taxon-name-part-type="genus" reg="Polycera">Polycera</tp:taxon-name-part>
              <tp:taxon-name-part taxon-name-part-type="uncertainty-rank">cf.</tp:taxon-name-part>
              <tp:taxon-name-part taxon-name-part-type="species" reg="alabe">alabe</tp:taxon-name-part>
            </tp:taxon-name><tp:taxon-authority>Collier &amp; Farmer, 1964</tp:taxon-authority></tp:nomenclature><tp:treatment-sec sec-type="habitat" id="SECID0EJHFK"><title>Habitat.</title><p>Benthic.</p></tp:treatment-sec><tp:treatment-sec sec-type="type material" id="SECID0EOHFK"><title>Type material.</title><p><named-content xmlns:xlink="http://www.w3.org/1999/xlink" content-type="dwc:institutional_code" xlink:title="California Academy of Sciences Invertebrate Zoology" xlink:href="http://grbio.org/institution/california-academy-sciences" xlink:type="simple">CASIZ</named-content> 18190—Cedros Island, Baja California (<named-content xmlns:xlink="http://www.w3.org/1999/xlink" content-type="dwc:verbatimCoordinates" xlink:type="simple"><named-content content-type="geo-json" specific-use="{&#34;type&#34;:&#34;Point&#34;,&#34;coordinates&#34;:[-115.257778,28.203611]}" id="NCID0E2HFK" xlink:type="simple">28°12'13"N, 115°15'28"W</named-content></named-content>), Mexico.</p></tp:treatment-sec><tp:treatment-sec sec-type="distribution" id="SECID0EAIFK"><title>Distribution.</title><p>From Baja California (<xref ref-type="bibr" rid="B16">Behrens 2004</xref>; <xref ref-type="bibr" rid="B17">Behrens and Hermosillo 2005</xref>; <xref ref-type="bibr" rid="B24">Camacho-García et al. 2005</xref>), Puerto Vallarta (20°40'N) in Mexico to Costa Rica (<xref ref-type="bibr" rid="B16">Behrens 2004</xref>); and northern Chile with a single isolated record (<xref ref-type="bibr" rid="B140">Schrödl 2003</xref>).</p></tp:treatment-sec><tp:treatment-sec sec-type="remarks" id="SECID0E1IFK"><title>Remarks.</title><p>In Peru, <xref ref-type="bibr" rid="B113">Paredes et al. (1999)</xref> listed this species as <tp:taxon-name><tp:taxon-name-part taxon-name-part-type="genus" reg="Polycera">Polycera</tp:taxon-name-part><tp:taxon-name-part taxon-name-part-type="uncertainty-rank">cf.</tp:taxon-name-part><tp:taxon-name-part taxon-name-part-type="species" reg="alabe">alabe</tp:taxon-name-part></tp:taxon-name>, likely based on information obtained through personal communication with Sandra Millen. Subsequently, <xref ref-type="bibr" rid="B163">Uribe et al. (2013)</xref> included this species in their listing, also citing personal communication with Sandra Millen, who observed this species at El Rubio (Tumbes).</p></tp:treatment-sec><ref-list><ref id="B16"><mixed-citation xmlns:xlink="http://www.w3.org/1999/xlink" xlink:type="simple"><person-group><name name-style="western"><surname>Behrens</surname><given-names>DW</given-names></name></person-group> (<year>2004</year>) <article-title>Pacific Coast Nudibranchs.</article-title><source>Supplement II New Species to the Pacific Coast and New Information on the Oldies</source><volume>55</volume>(<issue>2</issue>): <fpage>11</fpage>–<lpage>54</lpage>.</mixed-citation></ref><ref id="B17"><mixed-citation xmlns:xlink="http://www.w3.org/1999/xlink" xlink:type="simple"><person-group><name name-style="western"><surname>Behrens</surname><given-names>DW</given-names></name><name name-style="western"><surname>Hermosillo</surname><given-names>A</given-names></name></person-group> (<year>2005</year>) <source>Eastern Pacific nudibranchs: A guide to the opisthobranchs from Alaska to Central America.</source><publisher-name>Sea Challengers</publisher-name>, <publisher-loc>Monterrey, California</publisher-loc>, <size units="page">137 pp</size>.</mixed-citation></ref><ref id="B24"><mixed-citation xmlns:xlink="http://www.w3.org/1999/xlink" xlink:type="simple"><person-group><name name-style="western"><surname>Camacho-García</surname><given-names>Y</given-names></name><name name-style="western"><surname>Gosliner</surname><given-names>TM</given-names></name><name name-style="western"><surname>Valdés</surname><given-names>Á</given-names></name></person-group> (<year>2005</year>) <source>Guía de Campo de las Babosas Marinas del Pacíﬁco Este Tropical.</source><publisher-name>California Academy of Sciences</publisher-name>, <publisher-loc>San Francisco, California</publisher-loc>, <size units="page">130 pp</size>.</mixed-citation></ref><ref id="B140"><mixed-citation xmlns:xlink="http://www.w3.org/1999/xlink" xlink:type="simple"><person-group><name name-style="western"><surname>Schrödl</surname><given-names>M</given-names></name></person-group> (<year>2003</year>) <source>Sea Slugs of Southern South America.</source><publisher-name>ConchBooks</publisher-name>, <publisher-loc>Hackenheim</publisher-loc>, <size units="page">165 pp</size>.</mixed-citation></ref><ref id="B113"><mixed-citation xmlns:xlink="http://www.w3.org/1999/xlink" xlink:type="simple"><person-group><name name-style="western"><surname>Paredes</surname><given-names>C</given-names></name><name name-style="western"><surname>Huamán</surname><given-names>P</given-names></name><name name-style="western"><surname>Cardoso</surname><given-names>F</given-names></name><name name-style="western"><surname>Vivar</surname><given-names>R</given-names></name><name name-style="western"><surname>Vera</surname><given-names>V</given-names></name></person-group> (<year>1999</year>) <article-title>Estado actual del conocimiento de los moluscos acuáticos en el Perú.</article-title><source>Revista Peruana de Biología</source><volume>6</volume>(<issue>1</issue>): <fpage>005</fpage>–<lpage>047</lpage>. <ext-link xlink:href="10.15381/rpb.v6i1.8298" ext-link-type="doi" xlink:type="simple">https://doi.org/10.15381/rpb.v6i1.8298</ext-link></mixed-citation></ref><ref id="B163"><mixed-citation xmlns:xlink="http://www.w3.org/1999/xlink" xlink:type="simple"><person-group><name name-style="western"><surname>Uribe</surname><given-names>RA</given-names></name><name name-style="western"><surname>Nakamura</surname><given-names>K</given-names></name><name name-style="western"><surname>Indacochea</surname><given-names>A</given-names></name><name name-style="western"><surname>Pacheco</surname><given-names>AS</given-names></name><name name-style="western"><surname>Hooker</surname><given-names>Y</given-names></name><name name-style="western"><surname>Schrödl</surname><given-names>M</given-names></name></person-group> (<year>2013</year>) <article-title>A review on the diversity and distribution of opisthobranch gastropods from Peru, with the addition of three new records.</article-title><source>Spixiana</source><volume>36</volume>(<issue>1</issue>): <fpage>43</fpage>–<lpage>60</lpage>.</mixed-citation></ref></ref-list></tp:taxon-treatment>
