# Supplementary material for: ﻿Peruvian nudibranchs (Mollusca, Gastropoda, Heterobranchia): an updated literature review-based list of species
Source: Zookeys. 2023 Aug 23;1176:117–63. doi: 10.3897/zookeys.1176.103167 (PMC10468691; doi:10.3897/zookeys.1176.103167)
Supplement: XML Treatment for Phylliroe lichtensteinii [file zookeys.1176.103167-treatment38.xml]

<!DOCTYPE tp:taxon-treatment
  PUBLIC "-//TaxonX//DTD Taxonomic Treatment Publishing DTD v0 20100105//EN" "tax-treatment-NSO.dtd">
<tp:taxon-treatment xmlns:tp="http://www.plazi.org/taxpub"><tp:treatment-meta><kwd-group><label>Taxon classification</label><kwd>
                <named-content content-type="kingdom">Animalia</named-content>
              </kwd><kwd>
                <named-content content-type="order">Nudibranchia</named-content>
              </kwd><kwd>
                <named-content content-type="family">Polyceridae</named-content>
              </kwd></kwd-group><mixed-citation publication-type="journal"><person-group><name><surname>Grández</surname><given-names>Alessandra</given-names></name><name><surname>Ampuero</surname><given-names>André</given-names></name><name><surname>Barahona</surname><given-names>Sergio P.</given-names></name></person-group><article-title>﻿Peruvian nudibranchs (<tp:taxon-name><tp:taxon-name-part taxon-name-part-type="phylum">Mollusca</tp:taxon-name-part></tp:taxon-name>, <tp:taxon-name><tp:taxon-name-part taxon-name-part-type="class">Gastropoda</tp:taxon-name-part></tp:taxon-name>, <tp:taxon-name><tp:taxon-name-part taxon-name-part-type="superorder">Heterobranchia</tp:taxon-name-part></tp:taxon-name>): an updated literature review-based list of species</article-title><source>Zookeys</source><day>23</day><month>08</month><year>2023</year><volume>1176</volume><fpage>117</fpage><lpage>163</lpage><pub-id pub-id-type="doi">10.3897/zookeys.1176.103167</pub-id></mixed-citation></tp:treatment-meta><tp:nomenclature><label>﻿</label><tp:taxon-name>
              <object-id xmlns:xlink="http://www.w3.org/1999/xlink" content-type="arpha" xlink:type="simple">B716EAC3-1207-59A6-AF3C-B6827648575C</object-id>
              <tp:taxon-name-part taxon-name-part-type="genus" reg="Phylliroe">Phylliroe</tp:taxon-name-part>
              <tp:taxon-name-part taxon-name-part-type="species" reg="lichtensteinii">lichtensteinii</tp:taxon-name-part>
            </tp:taxon-name><tp:taxon-authority>Eschscholtz, 1825</tp:taxon-authority></tp:nomenclature><tp:treatment-sec sec-type="habitat" id="SECID0EZKFK"><title>Habitat.</title><p>Pelagic.</p></tp:treatment-sec><tp:treatment-sec sec-type="type material" id="SECID0E5KFK"><title>Type material.</title><p>Not available.</p></tp:treatment-sec><tp:treatment-sec sec-type="distribution" id="SECID0EDLFK"><title>Distribution.</title><p>Cosmopolitan (<xref ref-type="bibr" rid="B110">Padula 2015</xref>).</p></tp:treatment-sec><tp:treatment-sec sec-type="Sampling/reporting sites" id="SECID0ENLFK"><title>Sampling/reporting sites.</title><p>Espiritu Santo, southeastern Brazil (<xref ref-type="bibr" rid="B124">Ralph 1959</xref>).</p></tp:treatment-sec><tp:treatment-sec sec-type="remarks" id="SECID0EXLFK"><title>Remarks.</title><p>For Peru, the species was listed in <xref ref-type="bibr" rid="B125">Ramírez et al. (2003)</xref>. There are no reports of collections of this species in Peruvian waters.</p></tp:treatment-sec><ref-list><ref id="B110"><mixed-citation xmlns:xlink="http://www.w3.org/1999/xlink" xlink:type="simple"><person-group><name name-style="western"><surname>Padula</surname><given-names>V</given-names></name></person-group> (<year>2015</year>) Testing traditional concepts: Biodiversity and integrative taxonomy of Brazilian opisthobranchs (<tp:taxon-name><tp:taxon-name-part taxon-name-part-type="phylum">Mollusca</tp:taxon-name-part></tp:taxon-name>, <tp:taxon-name><tp:taxon-name-part taxon-name-part-type="superorder">Heterobranchia</tp:taxon-name-part></tp:taxon-name>). Dissertation, LMU München.</mixed-citation></ref><ref id="B124"><mixed-citation xmlns:xlink="http://www.w3.org/1999/xlink" xlink:type="simple"><person-group><name name-style="western"><surname>Ralph</surname><given-names>P</given-names></name></person-group> (<year>1959</year>) <article-title>Notes on an abnormality in the liver caeca of the nudibranch <italic><tp:taxon-name><tp:taxon-name-part taxon-name-part-type="genus">Phylliroe</tp:taxon-name-part><tp:taxon-name-part taxon-name-part-type="species">lichtensteini</tp:taxon-name-part></tp:taxon-name></italic> Eschscholtz, 1825.</article-title><source>Proceedings of the Malacological Society of London</source><volume>33</volume>(<issue>5</issue>): <fpage>186</fpage>–<lpage>192</lpage>. <ext-link xlink:href="10.1093/oxfordjournals.mollus.a064821" ext-link-type="doi" xlink:type="simple">https://doi.org/10.1093/oxfordjournals.mollus.a064821</ext-link></mixed-citation></ref><ref id="B125"><mixed-citation xmlns:xlink="http://www.w3.org/1999/xlink" xlink:type="simple"><person-group><name name-style="western"><surname>Ramírez</surname><given-names>R</given-names></name><name name-style="western"><surname>Paredes</surname><given-names>C</given-names></name><name name-style="western"><surname>Arenas</surname><given-names>J</given-names></name></person-group> (<year>2003</year>) Moluscos del Perú. Revista de Biología Tropical 51(Suppl. 3): 225–284.</mixed-citation></ref></ref-list></tp:taxon-treatment>
