# Supplementary material for: ﻿Peruvian nudibranchs (Mollusca, Gastropoda, Heterobranchia): an updated literature review-based list of species
Source: Zookeys. 2023 Aug 23;1176:117–63. doi: 10.3897/zookeys.1176.103167 (PMC10468691; doi:10.3897/zookeys.1176.103167)
Supplement: XML Treatment for Itaxia falklandica [file zookeys.1176.103167-treatment39.xml]

<!DOCTYPE tp:taxon-treatment
  PUBLIC "-//TaxonX//DTD Taxonomic Treatment Publishing DTD v0 20100105//EN" "tax-treatment-NSO.dtd">
<tp:taxon-treatment xmlns:tp="http://www.plazi.org/taxpub"><tp:treatment-meta><kwd-group><label>Taxon classification</label><kwd>
                <named-content content-type="kingdom">Animalia</named-content>
              </kwd><kwd>
                <named-content content-type="order">Nudibranchia</named-content>
              </kwd><kwd>
                <named-content content-type="family">Polyceridae</named-content>
              </kwd></kwd-group><mixed-citation publication-type="journal"><person-group><name><surname>Grández</surname><given-names>Alessandra</given-names></name><name><surname>Ampuero</surname><given-names>André</given-names></name><name><surname>Barahona</surname><given-names>Sergio P.</given-names></name></person-group><article-title>﻿Peruvian nudibranchs (<tp:taxon-name><tp:taxon-name-part taxon-name-part-type="phylum">Mollusca</tp:taxon-name-part></tp:taxon-name>, <tp:taxon-name><tp:taxon-name-part taxon-name-part-type="class">Gastropoda</tp:taxon-name-part></tp:taxon-name>, <tp:taxon-name><tp:taxon-name-part taxon-name-part-type="superorder">Heterobranchia</tp:taxon-name-part></tp:taxon-name>): an updated literature review-based list of species</article-title><source>Zookeys</source><day>23</day><month>08</month><year>2023</year><volume>1176</volume><fpage>117</fpage><lpage>163</lpage><pub-id pub-id-type="doi">10.3897/zookeys.1176.103167</pub-id></mixed-citation></tp:treatment-meta><tp:nomenclature><label>﻿</label><tp:taxon-name>
              <object-id xmlns:xlink="http://www.w3.org/1999/xlink" content-type="arpha" xlink:type="simple">0BD6E35D-1D30-5CA7-8B23-2B95825C8075</object-id>
              <tp:taxon-name-part taxon-name-part-type="genus" reg="Itaxia">Itaxia</tp:taxon-name-part>
              <tp:taxon-name-part taxon-name-part-type="species" reg="falklandica">falklandica</tp:taxon-name-part>
            </tp:taxon-name><tp:taxon-authority>(Eliot, 1907)</tp:taxon-authority></tp:nomenclature><tp:treatment-sec sec-type="habitat" id="SECID0EFNFK"><title>Habitat.</title><p>Benthic.</p></tp:treatment-sec><tp:treatment-sec sec-type="Depth" id="SECID0EKNFK"><title>Depth.</title><p>1–15 m (<xref ref-type="bibr" rid="B133">Schrödl 1996a</xref>).</p></tp:treatment-sec><tp:treatment-sec sec-type="type material" id="SECID0EUNFK"><title>Type material.</title><p>Not available.</p></tp:treatment-sec><tp:treatment-sec sec-type="distribution" id="SECID0EZNFK"><title>Distribution.</title><p>Abundant in the Magellanic Province, in the Southeast Pacific (<xref ref-type="bibr" rid="B4">Aldea et al. 2011</xref>; <xref ref-type="bibr" rid="B176">Velasco‐Charpentier et al. 2021</xref>) and with records in the South Atlantic (<xref ref-type="bibr" rid="B45">Eliot 1907</xref>; <xref ref-type="bibr" rid="B107">Odhner 1926</xref>, <xref ref-type="bibr" rid="B108">1944</xref>), Pacific Ocean (<xref ref-type="bibr" rid="B94">Marcus 1959</xref>; <xref ref-type="bibr" rid="B97">Meyers-Muñoz et al. 2009</xref>; <xref ref-type="bibr" rid="B133">Schrödl 1996a</xref>, <xref ref-type="bibr" rid="B140">2003</xref>), and Indian Ocean (<xref ref-type="bibr" rid="B108">Odhner 1944</xref>).</p></tp:treatment-sec><tp:treatment-sec sec-type="remarks" id="SECID0EHPFK"><title>Remarks.</title><p>It was included in the list of mollusks of Peru by <xref ref-type="bibr" rid="B113">Paredes et al. (1999)</xref> as <italic><tp:taxon-name><tp:taxon-name-part taxon-name-part-type="genus" reg="Flabellina">Flabellina</tp:taxon-name-part><tp:taxon-name-part taxon-name-part-type="species" reg="falklandica">falklandica</tp:taxon-name-part></tp:taxon-name></italic> (<xref ref-type="bibr" rid="B45">Eliot 1907</xref>); this information was repeated by <xref ref-type="bibr" rid="B125">Ramírez et al. (2003)</xref>.</p><p>According to <xref ref-type="bibr" rid="B163">Uribe et al. (2013)</xref>, its presence in Peru requires confirmation since the inclusion by <xref ref-type="bibr" rid="B113">Paredes et al. (1999)</xref> was based on unfounded records.</p></tp:treatment-sec><ref-list><ref id="B133"><mixed-citation xmlns:xlink="http://www.w3.org/1999/xlink" xlink:type="simple"><person-group><name name-style="western"><surname>Schrödl</surname><given-names>M</given-names></name></person-group> (<year>1996a</year>) <article-title><tp:taxon-name><tp:taxon-name-part taxon-name-part-type="order">Nudibranchia</tp:taxon-name-part></tp:taxon-name> y <tp:taxon-name><tp:taxon-name-part taxon-name-part-type="order">Sacoglossa</tp:taxon-name-part></tp:taxon-name> de Chile: Morfología externa y distribución. Gayana.</article-title><source>Zoología</source><volume>60</volume>(<issue>1</issue>): <fpage>17</fpage>–<lpage>62</lpage>.</mixed-citation></ref><ref id="B4"><mixed-citation xmlns:xlink="http://www.w3.org/1999/xlink" xlink:type="simple"><person-group><name name-style="western"><surname>Aldea</surname><given-names>C</given-names></name><name name-style="western"><surname>Cesped</surname><given-names>T</given-names></name><name name-style="western"><surname>Rosenfeld</surname><given-names>S</given-names></name></person-group> (<year>2011</year>) <article-title>Opisthobranchs from Bernardo O’Higgins National Park (S. Chile).</article-title><source>Thalassas</source><volume>27</volume>(<issue>2</issue>): <fpage>37</fpage>–<lpage>48</lpage>.</mixed-citation></ref><ref id="B176"><mixed-citation xmlns:xlink="http://www.w3.org/1999/xlink" xlink:type="simple"><person-group><name name-style="western"><surname>Velasco‐Charpentier</surname><given-names>C</given-names></name><name name-style="western"><surname>Pizarro‐Mora</surname><given-names>F</given-names></name><name name-style="western"><surname>Navarro</surname><given-names>NP</given-names></name><name name-style="western"><surname>Valdivia</surname><given-names>N</given-names></name></person-group> (<year>2021</year>) <article-title>Disentangling the links between habitat complexity and biodiversity in a kelp‐dominated subantarctic community.</article-title><source>Ecology and Evolution</source><volume>11</volume>(<issue>3</issue>): <fpage>1214</fpage>–<lpage>1224</lpage>. <ext-link xlink:href="10.1002/ece3.7100" ext-link-type="doi" xlink:type="simple">https://doi.org/10.1002/ece3.7100</ext-link></mixed-citation></ref><ref id="B45"><mixed-citation xmlns:xlink="http://www.w3.org/1999/xlink" xlink:type="simple"><person-group><name name-style="western"><surname>Eliot</surname><given-names>C</given-names></name></person-group> (<year>1907</year>) <article-title>Nudibranchs from New Zealand and the Falkland Islands.</article-title><source>The Journal of Molluscan Studies</source><volume>7</volume>(<issue>6</issue>): <fpage>327</fpage>–<lpage>361</lpage>. <ext-link xlink:href="10.1093/oxfordjournals.mollus.a066204" ext-link-type="doi" xlink:type="simple">https://doi.org/10.1093/oxfordjournals.mollus.a066204</ext-link></mixed-citation></ref><ref id="B107"><mixed-citation xmlns:xlink="http://www.w3.org/1999/xlink" xlink:type="simple"><person-group><name name-style="western"><surname>Odhner</surname><given-names>NH</given-names></name></person-group> (<year>1926</year>) Die Opisthobranchien. Further Zoological Results of the Swedish Antarctic Expedition 1901–1903 under the direction of Dr. Otto Nordenskjold. <ext-link xlink:href="https://www.marinespecies.org/aphia.php?p=sourcedetails&amp;id=285344" ext-link-type="uri" xlink:type="simple">https://www.marinespecies.org/aphia.php?p=sourcedetails&amp;id=285344</ext-link></mixed-citation></ref><ref id="B108"><mixed-citation xmlns:xlink="http://www.w3.org/1999/xlink" xlink:type="simple"><person-group><name name-style="western"><surname>Odhner</surname><given-names>NH</given-names></name></person-group> (<year>1944</year>) <tp:taxon-name><tp:taxon-name-part taxon-name-part-type="phylum">Mollusca</tp:taxon-name-part></tp:taxon-name>: <tp:taxon-name><tp:taxon-name-part taxon-name-part-type="order">Nudibranchia</tp:taxon-name-part></tp:taxon-name> and <tp:taxon-name><tp:taxon-name-part taxon-name-part-type="class">Scaphopoda</tp:taxon-name-part></tp:taxon-name> with zoogeographical remarks and explanations. Det Norske Videnskaps Akademi i Oslo. Scientific Results of the Norwegian Antarctic Expeditions 1927–1928(2): 1–48.</mixed-citation></ref><ref id="B94"><mixed-citation xmlns:xlink="http://www.w3.org/1999/xlink" xlink:type="simple"><person-group><name name-style="western"><surname>Marcus</surname><given-names>E</given-names></name></person-group> (<year>1959</year>) <tp:taxon-name><tp:taxon-name-part taxon-name-part-type="superfamily">Lamellariacea</tp:taxon-name-part></tp:taxon-name> und <tp:taxon-name><tp:taxon-name-part taxon-name-part-type="subclass">Opisthobranchia</tp:taxon-name-part></tp:taxon-name>. Reports from the Lund University Chile expedition 1948–1949, No. 36. Vol. 55(9): 1–133. Lunds Universitets Arsskrift (Ny Foljd).</mixed-citation></ref><ref id="B97"><mixed-citation xmlns:xlink="http://www.w3.org/1999/xlink" xlink:type="simple"><person-group><name name-style="western"><surname>Meyers-Muñoz</surname><given-names>MA</given-names></name><name name-style="western"><surname>Roubos</surname><given-names>EW</given-names></name><name name-style="western"><surname>van der Velde</surname><given-names>G</given-names></name></person-group> (<year>2009</year>) <article-title>Morphology and distribution of <italic><tp:taxon-name><tp:taxon-name-part taxon-name-part-type="genus">Flabellina</tp:taxon-name-part><tp:taxon-name-part taxon-name-part-type="species">falklandica</tp:taxon-name-part></tp:taxon-name></italic> (Eliot, 1907) (<tp:taxon-name><tp:taxon-name-part taxon-name-part-type="order">Nudibranchia</tp:taxon-name-part></tp:taxon-name>, <tp:taxon-name><tp:taxon-name-part taxon-name-part-type="suborder">Aeolidina</tp:taxon-name-part></tp:taxon-name>) from the Chilean coast.</article-title><source>Basteria</source><volume>73</volume>(<issue>4–6</issue>): <fpage>123</fpage>–<lpage>132</lpage>.</mixed-citation></ref><ref id="B140"><mixed-citation xmlns:xlink="http://www.w3.org/1999/xlink" xlink:type="simple"><person-group><name name-style="western"><surname>Schrödl</surname><given-names>M</given-names></name></person-group> (<year>2003</year>) <source>Sea Slugs of Southern South America.</source><publisher-name>ConchBooks</publisher-name>, <publisher-loc>Hackenheim</publisher-loc>, <size units="page">165 pp</size>.</mixed-citation></ref><ref id="B113"><mixed-citation xmlns:xlink="http://www.w3.org/1999/xlink" xlink:type="simple"><person-group><name name-style="western"><surname>Paredes</surname><given-names>C</given-names></name><name name-style="western"><surname>Huamán</surname><given-names>P</given-names></name><name name-style="western"><surname>Cardoso</surname><given-names>F</given-names></name><name name-style="western"><surname>Vivar</surname><given-names>R</given-names></name><name name-style="western"><surname>Vera</surname><given-names>V</given-names></name></person-group> (<year>1999</year>) <article-title>Estado actual del conocimiento de los moluscos acuáticos en el Perú.</article-title><source>Revista Peruana de Biología</source><volume>6</volume>(<issue>1</issue>): <fpage>005</fpage>–<lpage>047</lpage>. <ext-link xlink:href="10.15381/rpb.v6i1.8298" ext-link-type="doi" xlink:type="simple">https://doi.org/10.15381/rpb.v6i1.8298</ext-link></mixed-citation></ref><ref id="B125"><mixed-citation xmlns:xlink="http://www.w3.org/1999/xlink" xlink:type="simple"><person-group><name name-style="western"><surname>Ramírez</surname><given-names>R</given-names></name><name name-style="western"><surname>Paredes</surname><given-names>C</given-names></name><name name-style="western"><surname>Arenas</surname><given-names>J</given-names></name></person-group> (<year>2003</year>) Moluscos del Perú. Revista de Biología Tropical 51(Suppl. 3): 225–284.</mixed-citation></ref><ref id="B163"><mixed-citation xmlns:xlink="http://www.w3.org/1999/xlink" xlink:type="simple"><person-group><name name-style="western"><surname>Uribe</surname><given-names>RA</given-names></name><name name-style="western"><surname>Nakamura</surname><given-names>K</given-names></name><name name-style="western"><surname>Indacochea</surname><given-names>A</given-names></name><name name-style="western"><surname>Pacheco</surname><given-names>AS</given-names></name><name name-style="western"><surname>Hooker</surname><given-names>Y</given-names></name><name name-style="western"><surname>Schrödl</surname><given-names>M</given-names></name></person-group> (<year>2013</year>) <article-title>A review on the diversity and distribution of opisthobranch gastropods from Peru, with the addition of three new records.</article-title><source>Spixiana</source><volume>36</volume>(<issue>1</issue>): <fpage>43</fpage>–<lpage>60</lpage>.</mixed-citation></ref></ref-list></tp:taxon-treatment>
