# Supplementary material for: ﻿Peruvian nudibranchs (Mollusca, Gastropoda, Heterobranchia): an updated literature review-based list of species
Source: Zookeys. 2023 Aug 23;1176:117–63. doi: 10.3897/zookeys.1176.103167 (PMC10468691; doi:10.3897/zookeys.1176.103167)
Supplement: XML Treatment for Coryphellina marcusorum [file zookeys.1176.103167-treatment40.xml]

<!DOCTYPE tp:taxon-treatment
  PUBLIC "-//TaxonX//DTD Taxonomic Treatment Publishing DTD v0 20100105//EN" "tax-treatment-NSO.dtd">
<tp:taxon-treatment xmlns:tp="http://www.plazi.org/taxpub"><tp:treatment-meta><kwd-group><label>Taxon classification</label><kwd>
                <named-content content-type="kingdom">Animalia</named-content>
              </kwd><kwd>
                <named-content content-type="order">Nudibranchia</named-content>
              </kwd><kwd>
                <named-content content-type="family">Polyceridae</named-content>
              </kwd></kwd-group><mixed-citation publication-type="journal"><person-group><name><surname>Grández</surname><given-names>Alessandra</given-names></name><name><surname>Ampuero</surname><given-names>André</given-names></name><name><surname>Barahona</surname><given-names>Sergio P.</given-names></name></person-group><article-title>﻿Peruvian nudibranchs (<tp:taxon-name><tp:taxon-name-part taxon-name-part-type="phylum">Mollusca</tp:taxon-name-part></tp:taxon-name>, <tp:taxon-name><tp:taxon-name-part taxon-name-part-type="class">Gastropoda</tp:taxon-name-part></tp:taxon-name>, <tp:taxon-name><tp:taxon-name-part taxon-name-part-type="superorder">Heterobranchia</tp:taxon-name-part></tp:taxon-name>): an updated literature review-based list of species</article-title><source>Zookeys</source><day>23</day><month>08</month><year>2023</year><volume>1176</volume><fpage>117</fpage><lpage>163</lpage><pub-id pub-id-type="doi">10.3897/zookeys.1176.103167</pub-id></mixed-citation></tp:treatment-meta><tp:nomenclature><label>﻿</label><tp:taxon-name>
              <object-id xmlns:xlink="http://www.w3.org/1999/xlink" content-type="arpha" xlink:type="simple">A2688BA5-FECE-52A3-9425-3B24198D6A1B</object-id>
              <tp:taxon-name-part taxon-name-part-type="genus" reg="Coryphellina">Coryphellina</tp:taxon-name-part>
              <tp:taxon-name-part taxon-name-part-type="species" reg="marcusorum">marcusorum</tp:taxon-name-part>
            </tp:taxon-name><tp:taxon-authority>(Gosliner &amp; Kuzirian, 1990)</tp:taxon-authority></tp:nomenclature><tp:treatment-sec sec-type="habitat" id="SECID0ETRFK"><title>Habitat.</title><p>Benthic.</p></tp:treatment-sec><tp:treatment-sec sec-type="Depth" id="SECID0EYRFK"><title>Depth.</title><p>3–22 m (<xref ref-type="bibr" rid="B180">Welch 2010</xref>).</p></tp:treatment-sec><tp:treatment-sec sec-type="type material" id="SECID0ECSFK"><title>Type material.</title><p><named-content xmlns:xlink="http://www.w3.org/1999/xlink" content-type="dwc:institutional_code" xlink:title="California Academy of Sciences Invertebrate Zoology" xlink:href="http://grbio.org/institution/california-academy-sciences" xlink:type="simple">CASIZ</named-content> 066151—San Diego Reef (<named-content xmlns:xlink="http://www.w3.org/1999/xlink" content-type="dwc:verbatimCoordinates" xlink:type="simple"><named-content content-type="geo-json" specific-use="{&#34;type&#34;:&#34;Point&#34;,&#34;coordinates&#34;:[-110.700000,25.200000]}" id="NCID0EPSFK" xlink:type="simple">25°12'N, 110°42'W</named-content></named-content>), Gulf of California, Mexico.</p></tp:treatment-sec><tp:treatment-sec sec-type="distribution" id="SECID0EUSFK"><title>Distribution.</title><p>From Brazil to Gulf of California (Mexico) (<xref ref-type="bibr" rid="B62">Gosliner and Kuzirian 1990</xref>; <xref ref-type="bibr" rid="B52">Fischer et al. 2007</xref>).</p></tp:treatment-sec><tp:treatment-sec sec-type="Sampling/reporting sites" id="SECID0ECTFK"><title>Sampling/reporting sites.</title><p>In Peru, this species was recently photographed in Los Organos (Piura, 04°10′S) on 11 March 2022 (<xref ref-type="bibr" rid="B160">Torrejón 2023</xref>).</p></tp:treatment-sec><tp:treatment-sec sec-type="remarks" id="SECID0EMTFK"><title>Remarks.</title><p>Originally named <italic><tp:taxon-name><tp:taxon-name-part taxon-name-part-type="genus" reg="Flabellina">Flabellina</tp:taxon-name-part><tp:taxon-name-part taxon-name-part-type="species" reg="marcusorum">marcusorum</tp:taxon-name-part></tp:taxon-name></italic> Gosliner &amp; Kuzirian, 1990. Its presence in Peru needs be confirmed by future surveys.</p></tp:treatment-sec><ref-list><ref id="B180"><mixed-citation xmlns:xlink="http://www.w3.org/1999/xlink" xlink:type="simple"><person-group><name name-style="western"><surname>Welch</surname><given-names>JJ</given-names></name></person-group> (<year>2010</year>) The “Island Rule” and Deep-Sea Gastropods: Re-Examining the Evidence. PLoS ONE 5(1): e8776. <ext-link xlink:href="10.1371/journal.pone.0008776" ext-link-type="doi" xlink:type="simple">https://doi.org/10.1371/journal.pone.0008776</ext-link></mixed-citation></ref><ref id="B62"><mixed-citation xmlns:xlink="http://www.w3.org/1999/xlink" xlink:type="simple"><person-group><name name-style="western"><surname>Gosliner</surname><given-names>TM</given-names></name><name name-style="western"><surname>Kuzirian</surname><given-names>AM</given-names></name></person-group> (<year>1990</year>) Two new species of <tp:taxon-name><tp:taxon-name-part taxon-name-part-type="family">Flabellinidae</tp:taxon-name-part></tp:taxon-name> (<tp:taxon-name><tp:taxon-name-part taxon-name-part-type="subclass">Opisthobranchia</tp:taxon-name-part></tp:taxon-name>: <tp:taxon-name><tp:taxon-name-part taxon-name-part-type="suborder">Aeolidacea</tp:taxon-name-part></tp:taxon-name>) from Baja California. Proceedings of the California Academy of Sciences. 4, 47(1): 1–15. <ext-link xlink:href="https://biodiversitylibrary.org/page/15776021" ext-link-type="uri" xlink:type="simple">https://biodiversitylibrary.org/page/15776021</ext-link></mixed-citation></ref><ref id="B52"><mixed-citation xmlns:xlink="http://www.w3.org/1999/xlink" xlink:type="simple"><person-group><name name-style="western"><surname>Fischer</surname><given-names>MA</given-names></name><name name-style="western"><surname>Roubos</surname><given-names>E</given-names></name><name name-style="western"><surname>van der Velde</surname><given-names>G</given-names></name></person-group> (<year>2007</year>) <article-title>Morphology, anatomy, and histology of a new species of <italic><tp:taxon-name><tp:taxon-name-part taxon-name-part-type="genus">Flabellina</tp:taxon-name-part></tp:taxon-name></italic> Voigt, 1834 (<tp:taxon-name><tp:taxon-name-part taxon-name-part-type="subclass">Opisthobranchia</tp:taxon-name-part></tp:taxon-name>: <tp:taxon-name><tp:taxon-name-part taxon-name-part-type="suborder">Aeolidoidea</tp:taxon-name-part></tp:taxon-name>) from the Chilean coast.</article-title><source>Animal Biology (Leiden, Netherlands)</source><volume>57</volume>(<issue>4</issue>): <fpage>363</fpage>–<lpage>391</lpage>. <ext-link xlink:href="10.1163/157075607782232116" ext-link-type="doi" xlink:type="simple">https://doi.org/10.1163/157075607782232116</ext-link></mixed-citation></ref><ref id="B160"><mixed-citation xmlns:xlink="http://www.w3.org/1999/xlink" xlink:type="simple"><person-group><name name-style="western"><surname>Torrejón</surname><given-names>R</given-names></name></person-group> (<year>2023</year>) Marcus’s Aeolid (<italic><tp:taxon-name><tp:taxon-name-part taxon-name-part-type="genus">Coryphellina</tp:taxon-name-part><tp:taxon-name-part taxon-name-part-type="species">marcusorum</tp:taxon-name-part></tp:taxon-name></italic>). iNaturalist. <ext-link xlink:href="https://www.inaturalist.org/observations/150823752" ext-link-type="uri" xlink:type="simple">https://www.inaturalist.org/observations/150823752</ext-link></mixed-citation></ref></ref-list></tp:taxon-treatment>
